# Supplementary material for: Modeling and therapeutic targeting of inflammation-induced hepatic insulin resistance using human iPSC-derived hepatocytes and macrophages
Source: Nat Commun. 2023 Jul 3;14:3902. doi: 10.1038/s41467-023-39311-w (PMC10318012; doi:10.1038/s41467-023-39311-w)
Supplement: Supplementary file 4 — Supplementary Data 1 [file 41467_2023_39311_MOESM4_ESM.xlsx]

## Sheet: RNAseq
Ensembl_ID	Gene	Description	Chromosome_Name	Start_Position	End_Position	Strand	Gene_GC_Percent	Biotype	RefSeq_ID	Unigene_ID	Entrez_ID	Mean_Normalized_Counts	condition-CvsM1.log2FC	condition-CvsM1.FC	condition-CvsM1.RawP	condition-CvsM1.FDR	condition-CvsM0.log2FC	condition-CvsM0.FC	condition-CvsM0.RawP	condition-CvsM0.FDR	condition-M1vsM0.log2FC	condition-M1vsM0.FC	condition-M1vsM0.RawP	condition-M1vsM0.FDR	C_1.norm	C_2.norm	C_3.norm	M1_1.norm	M1_2.norm	M1_3.norm	M0_1.norm	M0_2.norm	M0_3.norm	C_1.stabilized	C_2.stabilized	C_3.stabilized	M1_1.stabilized	M1_2.stabilized	M1_3.stabilized	M0_1.stabilized	M0_2.stabilized	M0_3.stabilized
ENSG00000000003	TSPAN6	tetraspanin 6 [Source:HGNC Symbol;Acc:HGNC:11858]	X	100627109	100639991	-1	40.4	protein_coding	NM_003270, NM_001278743, NM_001278740, NM_001278741, NM_001278742	Hs.43233	7105	947.769	0.0408436	1.02872	0.688864	0.869921	-0.118879	0.920903	0.243177	1	-0.159722	0.895197	0.117628	0.351365	882.1	1033.2	876.8	898.7	960.1	850.6	960.5	1080.1	987.7	10.2783	10.3263	10.2835	10.2984	10.2453	10.2509	10.3707	10.3758	10.413
ENSG00000000005	TNMD	tenomodulin [Source:HGNC Symbol;Acc:HGNC:17757]	X	100584802	100599885	1	40.8	protein_coding	NM_022144,	Hs.132957	64102	0.205773	0.0080375	1.00559	0.998414	NA	0.727056	1.65526	0.858156	1	0.719018	1.64606	0.859324	NA	1.1	0	0	0.8	0	0	0	0	0	7.5307	7.48869	7.48869	7.5161	7.48869	7.48869	7.41926	7.48869	7.48869
ENSG00000000419	DPM1	dolichyl-phosphate mannosyltransferase subunit 1, catalytic [Source:HGNC Symbol;Acc:HGNC:3005]	20	50934867	50958555	-1	39.85	protein_coding	NM_001317036, NM_003859, NM_001317035, NM_001317034		8813	249.068	0.027388	1.01917	0.868621	0.951428	0.0230392	1.0161	0.889708	1	-0.00434881	0.99699	0.979171	0.993066	258.5	245	252	230.3	283.5	229.2	243.1	228.1	271.9	9.13291	9.07007	9.09349	9.04832	9.17998	9.02462	9.08752	9.0187	9.15063
ENSG00000000457	SCYL3	SCY1 like pseudokinase 3 [Source:HGNC Symbol;Acc:HGNC:19285]	1	169849631	169894267	-1	40.14	protein_coding	NM_020423, NM_181093		57147	133.503	-0.460041	0.726966	0.0214652	0.0946809	-0.130034	0.91381	0.523273	1	0.330007	1.25702	0.099436	0.313891	133	118.1	96	170.5	162.5	142.6	145.9	120.1	112.9	8.6098	8.61276	8.57834	8.76023	8.79922	8.79371	8.66403	8.62209	8.662
ENSG00000000460	C1orf112	chromosome 1 open reading frame 112 [Source:HGNC Symbol;Acc:HGNC:25565]	1	169662007	169854080	1	39.22	protein_coding	, NM_001320051, NM_001320050, NM_001320047, NM_001320048, NM_018186	Hs.443551	55732	84.7025	0.101348	1.07278	0.700278	0.87613	0.349193	1.27385	0.191363	1	0.247845	1.18743	0.356442	0.659406	84.4	111.1	84.9	101.2	68	91.7	79.4	77.2	64.5	8.42164	8.57974	8.47024	8.51057	8.345	8.50706	8.39306	8.40053	8.34798
ENSG00000000938	FGR	FGR proto-oncogene, Src family tyrosine kinase [Source:HGNC Symbol;Acc:HGNC:3697]	1	27612064	27635277	-1	52.97	protein_coding	NM_005248, NM_001042729, NM_001042747	Hs.1422	2268	0.238844	0	1	1	NA	-1.54586	0.342491	0.702962	1	-1.50102	0.353304	0.711191	NA	0	0	0	0	0	0	0	0	2.1	7.48321	7.48321	7.43021	7.48321	7.48321	7.43021	7.48321	7.48321	7.58923
ENSG00000000971	CFH	complement factor H [Source:HGNC Symbol;Acc:HGNC:4883]	1	196651878	196747504	1	35.2	protein_coding	NM_000186, NM_001014975,	Hs.363396	3075	4136.71	-0.590211	0.664246	1.93093e-08	4.72221e-07	-0.0387823	0.973476	0.71352	1	0.551429	1.46554	1.60344e-07	4.14596e-06	5959.7	4091.8	815	7805.9	6267.5	1399.6	6267.1	3682.3	941.5	11.6669	11.6679	11.5602	12.0374	12.244	12.1647	11.7356	11.528	11.715
ENSG00000001036	FUCA2	fucosidase, alpha-L- 2, plasma [Source:HGNC Symbol;Acc:HGNC:4008]	6	143494811	143511690	-1	39.69	protein_coding	NM_032020,	Hs.17680	2519	1655.69	0.124118	1.08984	0.191818	0.441997	0.0466987	1.0329	0.623555	1	-0.0774191	0.947752	0.416919	0.714746	1472	2048.9	1651.2	1456.5	1872.9	1407.7	1451.7	1902.3	1638	10.9619	11.0199	11.0188	10.9493	10.9088	10.8286	10.9454	10.928	11.0091
ENSG00000001084	GCLC	glutamate-cysteine ligase catalytic subunit [Source:HGNC Symbol;Acc:HGNC:4311]	6	53497341	53616970	-1	40.16	protein_coding	, NM_001498, NM_001197115	Hs.654465	2729	407.788	0.423986	1.34163	0.00133819	0.0096404	0.12991	1.09423	0.321984	1	-0.294076	0.815594	0.0274665	0.126026	508.6	462.8	403.3	411.9	338.8	280.1	487.2	439.8	337.5	9.55448	9.5828	9.62736	9.36382	9.31332	9.32879	9.51461	9.53681	9.47677
ENSG00000001167	NFYA	nuclear transcription factor Y subunit alpha [Source:HGNC Symbol;Acc:HGNC:7804]	6	41072945	41099976	1	40	protein_coding	NM_002505, NM_021705		4800	596.728	-0.451473	0.731296	0.000124331	0.00124794	-0.184547	0.879925	0.120485	1	0.266926	1.20324	0.0231024	0.11093	442.1	471.6	624.9	631	659.3	805.7	548.7	547.8	639.5	9.65046	9.67531	9.73471	9.98603	9.99623	9.99424	9.85013	9.81509	9.75767
ENSG00000001460	STPG1	sperm tail PG-rich repeat containing 1 [Source:HGNC Symbol;Acc:HGNC:28070]	1	24356999	24416934	-1	44.09	protein_coding	NM_001199012, NM_178122, NM_001199014, NM_001199013	Hs.680118, Hs.689256	90529	84.2104	-0.0905887	0.939139	0.713267	0.882691	0.115758	1.08354	0.643498	1	0.206346	1.15376	0.40863	0.707912	83.4	77	91.4	88.4	71.5	111	72.4	63.9	98.9	8.45094	8.47696	8.39287	8.47903	8.44382	8.49215	8.38715	8.39634	8.43209
ENSG00000001461	NIPAL3	NIPA like domain containing 3 [Source:HGNC Symbol;Acc:HGNC:25233]	1	24415794	24472976	1	45	protein_coding	NM_001322864, NM_001322866, NM_001322855, NM_001322856, NM_020448, NM_001322854, NM_001322859, NM_001322860, NM_001322861, NM_001322858, NM_001322862, NM_001322863, NM_001322868, NM_001322857, NM_001322865, NM_001330409		57185	352.762	0.528369	1.4423	0.00113532	0.00835163	0.090338	1.06462	0.574122	1	-0.438031	0.738141	0.0072835	0.0454395	340.8	385.8	464.3	204.8	222.4	429.9	298.7	371.4	456.8	9.50733	9.49826	9.37202	9.12382	9.06811	9.30291	9.4011	9.46587	9.35732
ENSG00000001497	LAS1L	LAS1 like, ribosome biogenesis factor [Source:HGNC Symbol;Acc:HGNC:25726]	X	65512582	65534775	-1	50.45	protein_coding	NM_001170649, NM_031206, NM_001170650,	Hs.522675	81887	235.952	0.0125737	1.00875	0.937131	0.97714	-0.0374993	0.974342	0.814365	1	-0.050073	0.965887	0.754519	0.908903	251.1	247.6	205.8	252.6	223.6	220	251	257.9	213.9	9.04863	9.06437	9.02568	9.05286	8.99088	9.07197	9.04836	9.09459	9.05219
ENSG00000001561	ENPP4	ectonucleotide pyrophosphatase/phosphodiesterase 4 (putative) [Source:HGNC Symbol;Acc:HGNC:3359]	6	46129993	46146699	1	36.06	protein_coding	NM_014936	Hs.643497	22875	160.656	0.0301371	1.02111	0.870477	0.952669	0.108939	1.07843	0.558806	1	0.0788021	1.05614	0.673269	0.871326	141.4	173.2	183.7	149	156.7	181.3	143.9	157.6	159.1	8.77828	8.83277	8.82543	8.80945	8.77007	8.81699	8.78856	8.77345	8.73387
ENSG00000001617	SEMA3F	semaphorin 3F [Source:HGNC Symbol;Acc:HGNC:10728]	3	50155045	50189075	1	57.74	protein_coding	, NM_001318798, NM_004186, NM_001318800	Hs.32981	6405	14.5443	0.0662603	1.047	0.925136	0.971932	-0.838371	0.559275	0.21882	1	-0.904632	0.534169	0.187768	0.467966	21.1	21	0	19.1	17.3	1	21.8	20.9	8.6	7.84157	7.85184	7.69412	7.81792	7.8064	7.80362	7.84994	7.85118	8.01168
ENSG00000001626	CFTR	cystic fibrosis transmembrane conductance regulator [Source:HGNC Symbol;Acc:HGNC:1884]	7	117465784	117715971	1	36.59	protein_coding	, NM_000492	Hs.489786, Hs.661104	1080	784.179	-0.0280421	0.98075	0.84602	0.942714	0.123818	1.08961	0.392862	1	0.15186	1.111	0.295186	0.597424	856.8	608.9	921.1	921.9	693.8	802.7	1050.8	475	726.6	9.99571	10.1313	10.2288	10.0745	10.2616	10.0817	10.2186	9.89584	9.97816
ENSG00000001629	ANKIB1	ankyrin repeat and IBR domain containing 1 [Source:HGNC Symbol;Acc:HGNC:22215]	7	92246234	92401384	1	36.77	protein_coding	NM_019004,	Hs.83293	54467	603.489	-0.286935	0.819642	0.0163575	0.0767145	-0.0390903	0.973268	0.745967	1	0.247845	1.18743	0.0387	0.163271	505.4	584.4	578.7	622.3	663.9	752.8	499.1	545.6	679.3	9.7817	9.82439	9.70363	9.98122	9.95024	9.96718	9.76998	9.75827	9.86209
ENSG00000001630	CYP51A1	cytochrome P450 family 51 subfamily A member 1 [Source:HGNC Symbol;Acc:HGNC:2649]	7	92112151	92142952	-1	39.91	protein_coding	NM_000786, NM_001146152,	Hs.417077	1595	45.0643	0.269714	1.20557	0.469897	0.729746	0.126292	1.09148	0.734761	1	-0.143421	0.905369	0.703487	0.884096	45.4	62.1	38.8	32.7	33.4	54	25.8	67.2	46.2	8.27285	8.24096	8.11902	8.16504	8.02029	8.23692	8.09737	8.27401	8.17931
ENSG00000001631	KRIT1	KRIT1, ankyrin repeat containing [Source:HGNC Symbol;Acc:HGNC:1573]	7	92198969	92246166	-1	36.48	protein_coding	, NM_194455, NM_004912, NM_194454, NM_001013406, NM_001350676, NM_001350675, NM_001350684, NM_001350689, NM_001350685, NM_001350674, NM_001350697, NM_194456	Hs.531987	889	52.3128	0.0420514	1.02958	0.896044	0.961781	-0.198964	0.871176	0.533879	1	-0.241015	0.84615	0.452866	0.743193	40.1	58.6	52.6	52.6	55.3	38.7	56.6	52.9	63.4	8.16494	8.25968	8.25024	8.26161	8.23689	8.14172	8.28972	8.2197	8.32431
ENSG00000002016	RAD52	RAD52 homolog, DNA repair protein [Source:HGNC Symbol;Acc:HGNC:9824]	12	912077	990053	-1	45.17	protein_coding	NM_001297421, NM_134424, NM_001297419, NM_001297422, NM_001297420	Hs.410355	5893	94.2615	0.189985	1.14075	0.448245	0.712595	-0.104428	0.930174	0.674304	1	-0.294413	0.815404	0.240597	0.536018	78.1	86.6	124.6	70.1	96.8	85.6	104.2	99.2	103.2	8.46265	8.45304	8.5917	8.41484	8.50745	8.39797	8.60267	8.51967	8.49049
ENSG00000002079	MYH16	myosin heavy chain 16 pseudogene [Source:HGNC Symbol;Acc:HGNC:31038]	7	99238829	99311130	1	49.89	transcribed_unitary_pseudogene			NA	4.33574	0.643599	1.56222	0.566138	NA	2.21262	4.63515	0.0842001	1	1.56902	2.96703	0.229267	NA	5.3	11.4	2.8	0	9.2	6.1	1	2.2	1.1	7.79245	7.74256	7.65602	7.5435	7.70637	7.74346	7.65157	7.5386	7.58804
ENSG00000002330	BAD	BCL2 associated agonist of cell death [Source:HGNC Symbol;Acc:HGNC:936]	11	64269830	64284704	-1	53.92	protein_coding	NM_004322, NM_032989,		572	213.583	0.274868	1.20988	0.105859	0.302098	0.225814	1.16944	0.185012	1	-0.0490539	0.96657	0.775923	0.917256	226.9	236.2	252	172.1	224.7	197.6	196.5	229.2	187	9.07321	8.99695	9.10468	8.88688	8.96136	8.93293	8.97368	8.97546	8.89616
ENSG00000002549	LAP3	leucine aminopeptidase 3 [Source:HGNC Symbol;Acc:HGNC:18449]	4	17577192	17607972	1	44.17	protein_coding	, NM_015907	Hs.570791	51056	968.002	-2.18645	0.219692	3.5353e-54	2.71983e-51	0.0702081	1.04987	0.630829	1	2.25665	4.77882	7.26835e-57	8.11647e-54	575.1	564.3	252	2130.5	2264.8	1614.5	493.2	554.4	263.3	9.64774	9.57332	9.4671	11.1153	11.1358	11.2985	9.50241	9.55634	9.49995
ENSG00000002586	CD99	CD99 molecule (Xg blood group) [Source:HGNC Symbol;Acc:HGNC:7082]	X	2691179	2741309	1	47.39	protein_coding	NM_002414, NM_001321370, NM_001321369, NM_001122898, NM_001321368, NM_001321367	Hs.680667	4267	2389.7	0.210898	1.15741	0.0181041	0.0830907	0.0275019	1.01925	0.757632	1	-0.183396	0.880628	0.0402951	0.167938	2658	2346.4	2553.9	2233.3	1932.8	2374.4	2505.4	2372.9	2530.1	11.5103	11.4874	11.4462	11.2892	11.245	11.3536	11.4347	11.5016	11.4343
ENSG00000002587	HS3ST1	heparan sulfate-glucosamine 3-sulfotransferase 1 [Source:HGNC Symbol;Acc:HGNC:5194]	4	11393150	11429765	-1	43.92	protein_coding	NM_005114,		9957	0	NA	NA	NA	NA	NA	NA	NA	NA	NA	NA	NA	NA	0	0	0	0	0	0	0	0	0	7.46554	7.46554	7.46554	7.46554	7.46554	7.46554	7.46554	7.46554	7.46554
ENSG00000002726	AOC1	amine oxidase, copper containing 1 [Source:HGNC Symbol;Acc:HGNC:80]	7	150824627	150861504	1	47.8	protein_coding	, NM_001091, NM_001272072		26	1.29219	1.63164	3.09865	0.501857	NA	-1.69968	0.307854	0.44691	1	-3.33132	0.0993512	0.155264	NA	1.1	0.9	0	0	0	0	2	7.7	0	7.56297	7.50697	7.53961	7.45153	7.40549	7.53961	7.60433	7.70637	7.53961
ENSG00000002745	WNT16	Wnt family member 16 [Source:HGNC Symbol;Acc:HGNC:16267]	7	121325367	121341104	1	38.61	protein_coding	NM_016087, NM_057168	Hs.272375	51384	0.32981	0.271477	1.20704	0.946443	NA	0.166341	1.12221	0.967162	1	-0.105135	0.929718	0.979301	NA	0	0.9	0	0	0	1	0	0	1.1	7.50148	7.56914	7.42749	7.50148	7.46766	7.53699	7.50148	7.46766	7.53997
ENSG00000002746	HECW1	HECT, C2 and WW domain containing E3 ubiquitin protein ligase 1 [Source:HGNC Symbol;Acc:HGNC:22195]	7	43112599	43566001	1	42.03	protein_coding	NM_015052, NM_001287059	Hs.733552	23072	0.282945	0.417807	1.3359	0.917951	NA	1.26976	2.41121	0.754224	1	0.851953	1.80494	0.834616	NA	0	1.7	0	0.8	0	0	0	0	0	7.45997	7.5879	7.49225	7.55681	7.44442	7.49225	7.45997	7.44442	7.49225
ENSG00000002822	MAD1L1	MAD1 mitotic arrest deficient like 1 [Source:HGNC Symbol;Acc:HGNC:6762]	7	1815793	2233243	-1	55.65	protein_coding	, NM_001304524, NM_003550, NM_001304523, NM_001013836, NM_001013837, NM_001304525		8379	237.199	0.0467733	1.03295	0.764312	0.905818	0.0192946	1.01346	0.901839	1	-0.0274787	0.981133	0.861176	0.951148	267	232.7	222.4	262.1	222.4	214.9	267.9	228.1	217.1	9.05719	9.06894	9.0672	9.04345	9.0368	9.04312	9.05986	9.05476	9.05016
ENSG00000002834	LASP1	LIM and SH3 protein 1 [Source:HGNC Symbol;Acc:HGNC:6513]	17	38869859	38921770	1	53.69	protein_coding	NM_006148, NM_001271608		3927	7181.83	-0.303973	0.810019	0.000344571	0.00303249	-0.0363681	0.975107	0.669001	1	0.267604	1.20381	0.00163706	0.0133926	6223.5	6259.7	7351.5	8176.4	7771.6	8462.7	6455.6	6085	7850.3	12.7269	12.7825	12.7737	13.1024	13.0799	12.9682	12.777	12.7438	12.8643
ENSG00000002919	SNX11	sorting nexin 11 [Source:HGNC Symbol;Acc:HGNC:14975]	17	48103357	48123074	1	48	protein_coding	, NM_152244, NM_013323		29916	222.918	-0.213289	0.862569	0.199355	0.453199	0.0217599	1.0152	0.897153	1	0.235049	1.17695	0.160176	0.428097	212.1	187.2	240	247.8	225.9	264.8	184.6	216	227.9	9.00229	8.93278	8.99615	9.11335	9.0614	9.06908	8.90848	9.02993	8.95888
ENSG00000002933	TMEM176A	transmembrane protein 176A [Source:HGNC Symbol;Acc:HGNC:24930]	7	150800403	150805120	1	57.57	protein_coding	, NM_018487	Hs.647116	55365	174.68	0.00671079	1.00466	0.973661	0.990887	0.0549556	1.03883	0.788629	1	0.0482448	1.03401	0.813854	0.931871	88.6	367.4	67.4	110	383.8	47.9	107.2	348.3	51.6	8.66281	8.73348	8.81137	8.77167	8.77047	8.67682	8.75815	8.68868	8.70445
ENSG00000003056	M6PR	mannose-6-phosphate receptor, cation dependent [Source:HGNC Symbol;Acc:HGNC:6752]	12	8940363	8949955	-1	42.71	protein_coding	, NM_002355, NM_001207024	Hs.134084	4074	823.221	-0.139995	0.907522	0.219802	0.480059	-0.0530243	0.963914	0.643512	1	0.0869705	1.06214	0.446817	0.737969	750.2	779.5	827	823.9	925.5	846.5	683.7	882.8	889.9	10.1627	10.0587	10.1293	10.2607	10.2417	10.1541	10.0676	10.1907	10.2077
ENSG00000003096	KLHL13	kelch like family member 13 [Source:HGNC Symbol;Acc:HGNC:22931]	X	117897813	118117340	-1	36.56	protein_coding	, NM_001168300, NM_033495, NM_001168299, NM_001168303, NM_001168302, NM_001168301	Hs.348262	90293	279.304	1.74975	3.36301	1.19609e-21	1.53365e-19	0.209316	1.15614	0.223803	1	-1.54044	0.343781	6.61964e-17	6.87635e-15	366.2	490.8	285.2	98.8	155.6	88.6	354.2	493.8	180.6	9.40047	9.39118	9.4502	8.52599	8.51127	8.724	9.37274	9.39674	9.12499
ENSG00000003137	CYP26B1	cytochrome P450 family 26 subfamily B member 1 [Source:HGNC Symbol;Acc:HGNC:20581]	2	72129238	72148038	-1	59.96	protein_coding	NM_019885, NM_001277742	Hs.91546	56603	131.62	0.325936	1.25348	0.162405	0.398969	0.106486	1.0766	0.64702	1	-0.21945	0.858893	0.350562	0.653748	58	238	142.1	53.4	137.2	139.6	43.7	206.1	166.6	8.67531	8.78256	8.60046	8.64274	8.42357	8.58965	8.56937	8.68127	8.6973
ENSG00000003147	ICA1	islet cell autoantigen 1 [Source:HGNC Symbol;Acc:HGNC:5343]	7	8113184	8262687	-1	40.3	protein_coding	NM_001350823, NM_001350820, NM_001350824, NM_001136020, NM_001276478, NM_022307, NM_004968	Hs.487561	3382	402.95	-0.166474	0.891018	0.200227	0.454121	-0.0359545	0.975386	0.783739	1	0.13052	1.09469	0.317247	0.620637	386.2	358.7	408	427.1	425.3	440	375.1	394.6	411.6	9.45491	9.39994	9.45089	9.54255	9.54649	9.51776	9.42995	9.48098	9.45876
ENSG00000003249	DBNDD1	dysbindin domain containing 1 [Source:HGNC Symbol;Acc:HGNC:28455]	16	90004865	90020128	-1	59.39	protein_coding	NM_024043, NM_001042610, NM_001288709, NM_001288708	Hs.301394	79007	519.72	-0.417413	0.748766	0.00153579	0.0108108	-0.0845283	0.943093	0.5259	1	0.332884	1.25953	0.0116719	0.0660073	368.3	410.3	605.5	584	514	723.2	390	427.6	654.6	9.53329	9.60896	9.60396	9.95192	9.81298	9.78221	9.58208	9.64535	9.68113
ENSG00000003393	ALS2	ALS2, alsin Rho guanine nucleotide exchange factor [Source:HGNC Symbol;Acc:HGNC:443]	2	201700554	201781189	-1	38.06	protein_coding	NM_020919, NM_001135745	Hs.471096	57679	687.318	0.152174	1.11124	0.208637	0.465475	0.057705	1.04081	0.633489	1	-0.0944687	0.936617	0.437491	0.730802	831.5	797	522.4	717.9	763	460.4	903.9	732.9	456.8	9.98006	10.0031	10.039	9.82691	9.95749	9.92234	10.0695	9.91592	9.91518
ENSG00000003400	CASP10	caspase 10 [Source:HGNC Symbol;Acc:HGNC:1500]	2	201182881	201229406	1	42.31	protein_coding	NM_032977, NM_032974, NM_001306083, NM_001230, NM_001206542, NM_032976, NM_001206524	Hs.5353	843	260.071	-2.15535	0.224479	3.1383e-30	6.98139e-28	-0.257388	0.836601	0.195579	1	1.89796	3.72686	4.65333e-24	9.13637e-22	123.5	159.2	76.6	502.8	590.1	464.5	178.6	143.3	102.1	8.58639	8.68069	8.55868	9.62376	9.72113	9.76299	8.80848	8.61681	8.69696
ENSG00000003402	CFLAR	CASP8 and FADD like apoptosis regulator [Source:HGNC Symbol;Acc:HGNC:1876]	2	201116104	201176687	1	44.35	protein_coding	NM_003879, NM_001202517, NM_001127184, NM_001202516, NM_001308043, NM_001127183, NM_001308042, NM_001202519, NM_001202518, NM_001202515		8837	2437.86	-0.621069	0.650189	6.7142e-12	2.76105e-10	-0.0513355	0.965043	0.5735	1	0.569734	1.48425	3.21364e-10	1.32912e-08	1857.1	2055.1	2215.2	2795	3149.9	3495.9	1935.9	1943.1	2493.5	11.2246	11.2549	11.1675	11.7395	11.7996	11.755	11.2757	11.1854	11.3173
ENSG00000003436	TFPI	tissue factor pathway inhibitor [Source:HGNC Symbol;Acc:HGNC:11760]	2	187464230	187565760	-1	36.6	protein_coding	NM_001329240, NM_006287, NM_001318941, NM_001032281	Hs.516578	7035	855.324	-1.22383	0.428145	6.64148e-05	0.000722193	-0.183268	0.880705	0.551588	1	1.04056	2.05703	0.000693984	0.00658842	539.2	583.5	598.1	1523.4	1595.1	907.6	567.6	567.6	815.8	9.74262	9.7748	9.88367	10.862	10.8734	10.3133	9.79163	9.74806	10.1993
ENSG00000003509	NDUFAF7	NADH:ubiquinone oxidoreductase complex assembly factor 7 [Source:HGNC Symbol;Acc:HGNC:28816]	2	37231631	37253403	1	38.97	protein_coding	, NM_144736, NM_001083946	Hs.433466	55471	209.036	-0.0272092	0.981317	0.869885	0.952248	-0.176211	0.885025	0.287681	1	-0.149001	0.901874	0.369238	0.67318	207.9	206.5	182.8	214.3	201.7	192.5	251	220.4	204.2	8.91251	8.95458	8.9282	8.93367	8.93861	8.96261	9.04704	9.00003	9.00241
ENSG00000003756	RBM5	RNA binding motif protein 5 [Source:HGNC Symbol;Acc:HGNC:9902]	3	50088908	50119021	1	44.45	protein_coding	NM_005778,	Hs.439480, Hs.639235	10181	1220.93	0.00691735	1.00481	0.951901	0.982084	-0.120824	0.919662	0.291774	1	-0.127741	0.915264	0.265628	0.564863	1502.6	1159.2	927.6	1239.8	1189.4	1080.8	1525.1	1359	1004.9	10.6591	10.519	10.5044	10.4339	10.5483	10.6732	10.6768	10.7024	10.5922
ENSG00000003987	MTMR7	myotubularin related protein 7 [Source:HGNC Symbol;Acc:HGNC:7454]	8	17298030	17413528	-1	40.36	protein_coding	NM_004686,		9108	49.4128	0.0765655	1.0545	0.822621	0.931204	-0.378563	0.769203	0.260094	1	-0.455128	0.729445	0.178851	0.454816	47.5	49	37.8	51.8	38	39.7	85.3	37.5	58	8.12063	8.27259	8.15585	8.15269	8.18492	8.17183	8.36428	8.1801	8.30992
ENSG00000003989	SLC7A2	solute carrier family 7 member 2 [Source:HGNC Symbol;Acc:HGNC:11060]	8	17497088	17570573	1	40.13	protein_coding	NM_001008539, NM_001164771, NM_003046	Hs.448520	6542	1123.01	-0.363397	0.777332	0.00529845	0.0304673	0.144909	1.10566	0.269975	1	0.508306	1.42238	0.000103028	0.00128226	1185	1206.4	784.5	1207.1	1689.6	1151	1149	1065.8	668.5	10.484	10.3938	10.3946	10.5052	10.791	10.8132	10.449	10.2534	10.2304
ENSG00000004059	ARF5	ADP ribosylation factor 5 [Source:HGNC Symbol;Acc:HGNC:658]	7	127588345	127591705	1	56.5	protein_coding	NM_001662,		381	671.272	-0.0376135	0.974265	0.741692	0.89657	-0.0547679	0.962749	0.63202	1	-0.0171544	0.98818	0.880813	0.959189	638.4	601	734.7	662.1	638.5	722.2	655.9	692.2	696.5	9.93359	9.88795	9.97881	9.97001	9.94758	9.96119	9.96054	10.0286	9.92414
ENSG00000004139	SARM1	sterile alpha and TIR motif containing 1 [Source:HGNC Symbol;Acc:HGNC:17074]	17	28364356	28404049	1	51.55	protein_coding	, NM_015077		23098	1365.6	0.0546308	1.03859	0.567736	0.796556	0.027869	1.01951	0.770955	1	-0.0267617	0.981621	0.780315	0.919043	1511	1276.4	1388.2	1381.6	1222.9	1413.8	1505.3	1250.9	1340.3	10.7663	10.7537	10.736	10.6604	10.7043	10.7575	10.7617	10.7304	10.6949
ENSG00000004142	POLDIP2	DNA polymerase delta interacting protein 2 [Source:HGNC Symbol;Acc:HGNC:23781]	17	28347177	28357522	-1	50.16	protein_coding	NM_015584, NM_001290145		26073	1133.56	0.0814076	1.05805	0.401492	0.675003	0.023347	1.01631	0.810022	1	-0.0580607	0.960554	0.551155	0.807966	1205	1208.2	1071.6	1136.2	1115.7	1040	1179.8	1137.4	1108.1	10.5468	10.5695	10.5149	10.4798	10.4789	10.4815	10.5226	10.5007	10.5526
ENSG00000004399	PLXND1	plexin D1 [Source:HGNC Symbol;Acc:HGNC:9107]	3	129555175	129606818	-1	58.39	protein_coding	NM_015103,	Hs.301685	23129	629.973	-0.393992	0.761021	0.000667295	0.00534531	-0.123518	0.917946	0.291088	1	0.270473	1.2062	0.0195542	0.0981117	481.2	512.7	664.5	587.2	705.4	896.4	491.2	545.6	785.7	9.80747	9.75297	9.71534	9.99571	10.065	10.0272	9.82642	9.81166	9.88707
ENSG00000004455	AK2	adenylate kinase 2 [Source:HGNC Symbol;Acc:HGNC:362]	1	33007940	33080996	-1	46.32	protein_coding	NM_001319139, NM_001199199, NM_013411, NM_001319142, NM_001319141, NM_001319143, NM_001625, NM_001319140	Hs.470907	204	814.51	0.420734	1.33861	8.19508e-05	0.000869621	0.0705621	1.05013	0.505714	1	-0.350172	0.78449	0.0011146	0.00980435	1036.2	1012.2	661.8	752.9	771.1	499.1	982.3	1019.5	595.4	10.2656	10.2264	10.2571	9.92234	9.9338	9.98468	10.2065	10.2343	10.1526
ENSG00000004468	CD38	CD38 molecule [Source:HGNC Symbol;Acc:HGNC:1667]	4	15778275	15853230	1	41.09	protein_coding	, NM_001775		952	9.38462	-3.47616	0.0898609	0.000176653	0.0017054	-0.916778	0.529691	0.366457	1	2.55939	5.89456	0.00309395	0.0225723	3.2	2.6	0	39	25.4	2	8.9	3.3	0	7.51335	7.58692	7.66498	7.99238	7.95445	7.8198	7.64403	7.6084	7.66498
ENSG00000004478	FKBP4	FK506 binding protein 4 [Source:HGNC Symbol;Acc:HGNC:3720]	12	2794953	2805423	1	51.56	protein_coding	NM_002014,	Hs.524183, Hs.598828	2288	462.769	-0.252953	0.839177	0.0668306	0.21941	-0.155717	0.897686	0.262127	1	0.0972354	1.06972	0.480667	0.762165	255.4	336	670.1	329.9	411.5	719.1	265.9	356	821.1	9.46702	9.47035	9.4497	9.66629	9.64207	9.52145	9.49738	9.51828	9.65954
ENSG00000004487	KDM1A	lysine demethylase 1A [Source:HGNC Symbol;Acc:HGNC:29079]	1	23019448	23083689	1	39.16	protein_coding	NM_015013, NM_001009999,	Hs.591518	23028	813.296	-0.12993	0.913876	0.22215	0.483179	-0.0477601	0.967437	0.655082	1	0.0821702	1.05861	0.441371	0.733362	835.7	748.9	756.8	917.1	814.9	829.2	805.7	791.3	820.1	10.1324	10.1042	10.0928	10.2321	10.1924	10.1885	10.0937	10.1616	10.1768
ENSG00000004534	RBM6	RNA binding motif protein 6 [Source:HGNC Symbol;Acc:HGNC:9903]	3	49940007	50100045	1	44.14	protein_coding	NM_001167582, NM_005777, NM_001349190	Hs.696735	10180	1169.45	-0.169032	0.889439	0.118942	0.326612	-0.0481305	0.967189	0.658232	1	0.120902	1.08741	0.265705	0.56488	1237.7	951	1151.9	1277.2	1229.8	1225.4	1211.5	977.6	1262.9	10.5442	10.4419	10.4894	10.5804	10.7302	10.56	10.5196	10.4721	10.5948
ENSG00000004660	CAMKK1	calcium/calmodulin dependent protein kinase kinase 1 [Source:HGNC Symbol;Acc:HGNC:1469]	17	3860315	3894891	-1	57.17	protein_coding	, NM_032294, NM_172206, NM_172207	Hs.8417	84254	6.55276	-0.231919	0.851501	0.786617	0.915943	0.116089	1.08379	0.894597	1	0.348008	1.2728	0.688611	0.877935	4.2	8.7	6.5	9.6	4.6	7.1	3	8.8	6.4	7.71329	7.76755	7.73424	7.82537	7.67998	7.74811	7.67767	7.7688	7.73398
ENSG00000004700	RECQL	RecQ like helicase [Source:HGNC Symbol;Acc:HGNC:9948]	12	21468911	21501669	-1	37.57	protein_coding	NM_002907, NM_032941,	Hs.235069	5965	490.523	-0.255547	0.837669	0.0449162	0.165734	-0.0384739	0.973684	0.764847	1	0.217074	1.16237	0.0895901	0.292794	434.7	412.1	527	547.4	521	562.3	418.7	456.3	535.2	9.5892	9.54775	9.6235	9.80157	9.76058	9.68512	9.556	9.63844	9.63814
ENSG00000004766	VPS50	VPS50, EARP/GARPII complex subunit [Source:HGNC Symbol;Acc:HGNC:25956]	7	93232340	93361121	1	34.83	protein_coding	NM_024553, NM_017667, NM_001257998	Hs.202424	55610	165.957	0.139321	1.10139	0.478073	0.736086	-0.0459414	0.968658	0.814433	1	-0.185262	0.879489	0.347263	0.650098	155.1	197.7	156	149.8	138.3	172.1	182.6	180.8	161.2	8.78448	8.90647	8.78442	8.76327	8.68188	8.84613	8.88761	8.84701	8.80481
ENSG00000004776	HSPB6	heat shock protein family B (small) member 6 [Source:HGNC Symbol;Acc:HGNC:26511]	19	35754569	35758079	-1	62.55	protein_coding	NM_144617,	Hs.534538, Hs.706708	126393	2.73808	0.94503	1.92523	0.52207	NA	-0.278169	0.824637	0.841509	1	-1.2232	0.428332	0.404164	NA	0	6.1	4.6	0	2.3	3.1	2	4.4	2.1	7.56958	7.66852	7.65956	7.56958	7.56503	7.61626	7.72238	7.62798	7.58572
ENSG00000004777	ARHGAP33	Rho GTPase activating protein 33 [Source:HGNC Symbol;Acc:HGNC:23085]	19	35774532	35788822	1	60.93	protein_coding	, NM_001172630, NM_052948	Hs.515364	115703	56.4312	0.455295	1.37106	0.151094	0.379979	-0.24498	0.843828	0.425611	1	-0.700275	0.615455	0.026701	0.123478	72.8	64.7	33.2	63.7	43.8	20.4	84.3	93.7	31.2	8.2457	8.24285	8.29991	8.18881	8.09345	8.16666	8.31272	8.41093	8.28066
ENSG00000004779	NDUFAB1	NADH:ubiquinone oxidoreductase subunit AB1 [Source:HGNC Symbol;Acc:HGNC:7694]	16	23581002	23596356	-1	48.8	protein_coding	NM_005003,		4706	252.632	0.028722	1.02011	0.858932	0.946939	0.0216821	1.01514	0.893637	1	-0.00703995	0.995132	0.965464	0.987857	236.4	302.7	228.9	251	258.2	239.4	270.9	279.9	206.4	9.0503	9.15961	9.11201	9.09412	9.03739	9.14421	9.15128	9.09871	9.03949
ENSG00000004799	PDK4	pyruvate dehydrogenase kinase 4 [Source:HGNC Symbol;Acc:HGNC:8812]	7	95583499	95596491	-1	36.07	protein_coding	NM_002612,	Hs.8364	5166	97.4694	2.06812	4.1934	0.00669302	0.0370222	0.0261558	1.0183	0.971652	1	-2.04196	0.242833	0.00751864	0.0465473	198.4	178.5	12.9	27.1	21.9	9.2	192.5	230.4	6.4	8.65464	8.58534	8.40503	7.7512	7.6958	8.34399	8.63445	8.75916	8.29128
ENSG00000004809	SLC22A16	solute carrier family 22 member 16 [Source:HGNC Symbol;Acc:HGNC:20302]	6	110424687	110476641	-1	41.33	protein_coding	, NM_033125	Hs.520319	85413	0.0972078	0.858312	1.81292	0.833043	NA	0.748476	1.68002	0.854151	1	0	1	1	NA	0	0.9	0	0	0	0	0	0	0	7.47682	7.54447	7.47682	7.47682	7.44299	7.47682	7.47682	7.44299	7.47682
ENSG00000004838	ZMYND10	zinc finger MYND-type containing 10 [Source:HGNC Symbol;Acc:HGNC:19412]	3	50341110	50346852	-1	57.81	protein_coding	, NM_015896, NM_001308379	Hs.526735	51364	5.08513	0.642182	1.56069	0.558205	0.790432	0.445953	1.36221	0.683198	1	-0.196229	0.872829	0.861033	NA	2.1	12.2	5.5	2.4	5.8	4.1	4	0	9.7	7.66389	7.85248	7.67157	7.674	7.73394	7.63536	7.72231	7.47379	7.75327
ENSG00000004846	ABCB5	ATP binding cassette subfamily B member 5 [Source:HGNC Symbol;Acc:HGNC:46]	7	20615207	20777038	1	37.73	protein_coding	NM_001163941, NM_001163942, NM_001163993, NM_178559	Hs.404102	340273	0.472751	-0.556814	0.679802	0.878341	NA	-0.631639	0.645443	0.862023	1	-0.0748255	0.949457	0.983555	NA	0	0.9	0	0	2.3	0	0	0	1.1	7.50761	7.52038	7.47012	7.50761	7.58356	7.47012	7.50761	7.4189	7.5826
ENSG00000004848	ARX	aristaless related homeobox [Source:HGNC Symbol;Acc:HGNC:18060]	X	25003694	25016420	-1	54.62	protein_coding	NM_139058,	Hs.300304	170302	0.641256	0.166612	1.12242	0.956543	NA	-1.39102	0.381296	0.640953	1	-1.55763	0.339709	0.600464	NA	0	0	0.9	0.8	0	0	3	0	1.1	7.42652	7.52117	7.55317	7.52337	7.52117	7.44894	7.61362	7.52117	7.56141
ENSG00000004864	SLC25A13	solute carrier family 25 member 13 [Source:HGNC Symbol;Acc:HGNC:10983]	7	96120220	96322147	-1	39.76	protein_coding	, NM_014251, NM_001160210	Hs.489190	10165	519.38	0.245382	1.18541	0.0495557	0.177704	0.0610844	1.04325	0.624011	1	-0.184298	0.880077	0.142671	0.39613	549.8	687.6	420	516.3	572.8	319.8	552.7	691.1	364.4	9.70473	9.74521	9.80391	9.64536	9.56446	9.57436	9.70981	9.75022	9.68162
ENSG00000004866	ST7	suppression of tumorigenicity 7 [Source:HGNC Symbol;Acc:HGNC:11351]	7	116953238	117230103	1	39.15	protein_coding	, NM_021908, NM_018412	Hs.368131	7982, 93655	158.92	0.234842	1.17678	0.233545	0.49661	0.141707	1.10321	0.47236	1	-0.0931357	0.937483	0.640219	0.855557	174.1	189	156	133.9	136	171.1	158.8	164.2	147.2	8.85743	8.88296	8.77711	8.69755	8.67885	8.83503	8.79934	8.7925	8.74217
ENSG00000004897	CDC27	cell division cycle 27 [Source:HGNC Symbol;Acc:HGNC:1728]	17	47117703	47189422	-1	38.66	protein_coding	NM_001293089, NM_001293091, NM_001114091, NM_001256,	Hs.463295	996	727.432	-0.0599026	0.959329	0.582953	0.80693	0.0307489	1.02154	0.779178	1	0.0906515	1.06485	0.408472	0.707912	768.2	748	651.6	810.3	731.9	716.1	758.1	687.7	675	10.0221	10.0724	9.99262	10.0781	10.0499	10.088	10.0084	9.98637	10.0279
ENSG00000004939	SLC4A1	solute carrier family 4 member 1 (Diego blood group) [Source:HGNC Symbol;Acc:HGNC:11027]	17	44248385	44268141	-1	55.8	protein_coding	NM_000342,	Hs.443948	6521	0.221975	0.800307	1.74147	0.843769	NA	-0.162159	0.893687	0.968003	1	-0.962466	0.513179	0.812729	NA	0	0	0.9	0	0	0	0	0	1.1	7.48962	7.48962	7.52162	7.48962	7.48962	7.41739	7.48962	7.48962	7.52986
ENSG00000004948	CALCR	calcitonin receptor [Source:HGNC Symbol;Acc:HGNC:1440]	7	93424487	93574730	-1	35.2	protein_coding	, NM_001164738, NM_001742, NM_001164737	Hs.489127	799	11.6451	0.313852	1.24302	0.628149	0.834658	0.256101	1.19425	0.693539	1	-0.0577519	0.96076	0.930291	0.974758	8.4	18.4	12.9	9.6	8.1	13.2	6	12.1	16.1	7.83982	7.9104	7.81313	7.85995	7.7549	7.81789	7.78956	7.82403	7.85831
ENSG00000004961	HCCS	holocytochrome c synthase [Source:HGNC Symbol;Acc:HGNC:4837]	X	11111301	11123078	1	42.99	protein_coding	NM_001171991, NM_001122608, NM_005333,		3052	357.96	-0.0664822	0.954964	0.624393	0.832994	0.0709673	1.05042	0.604395	1	0.13745	1.09996	0.315277	0.618608	320.8	365.7	386.7	350.6	350.4	423.7	310.6	326.2	386.9	9.35781	9.4168	9.34674	9.4305	9.381	9.42631	9.33191	9.32243	9.34717
ENSG00000004975	DVL2	dishevelled segment polarity protein 2 [Source:HGNC Symbol;Acc:HGNC:3086]	17	7225341	7234545	-1	55.14	protein_coding	NM_004422,	Hs.118640	1856	470.984	0.527567	1.4415	5.17264e-05	0.000575347	0.0942239	1.06749	0.464503	1	-0.433343	0.740544	0.000959267	0.008617	550.8	440.1	624.9	368.9	333.1	414.6	558.6	430.9	517	9.71961	9.68944	9.7923	9.35881	9.4513	9.40946	9.73311	9.6708	9.60978
ENSG00000005001	PRSS22	protease, serine 22 [Source:HGNC Symbol;Acc:HGNC:14368]	16	2852727	2858170	-1	59.35	protein_coding	NM_022119,	Hs.459709	64063	1672.67	-0.0723736	0.951072	0.466945	0.726586	-0.0182989	0.987396	0.854397	1	0.0540747	1.03819	0.587461	0.827121	1538.5	1665.8	1702.9	1587.2	1980.1	1611.5	1628.3	1711.7	1628.3	10.9358	10.8894	11.0112	10.9731	11.101	10.9445	11.0039	10.9224	10.9571
ENSG00000005007	UPF1	UPF1, RNA helicase and ATPase [Source:HGNC Symbol;Acc:HGNC:9962]	19	18831938	18868236	1	55.16	protein_coding	NM_002911, NM_001297549,	Hs.515266	5976	1708.26	0.0944322	1.06765	0.290063	0.563641	0.0489354	1.0345	0.583897	1	-0.0454967	0.968956	0.61144	0.840075	1644	1791.7	1858.9	1513.1	1655.1	1795.8	1605.5	1732.6	1777.7	11.0396	11.0427	11.0293	10.9402	10.9463	10.987	11.0111	11.0018	10.9746
ENSG00000005020	SKAP2	src kinase associated phosphoprotein 2 [Source:HGNC Symbol;Acc:HGNC:15687]	7	26667062	26995239	-1	36.94	protein_coding	NM_003930, NM_001303468,	Hs.200770	8935	211.088	-0.14198	0.906274	0.394994	0.669527	-0.0725802	0.950936	0.666	1	0.0694002	1.04928	0.678509	0.873792	204.7	259	137.5	203.2	302	159.9	207.4	281.1	145.1	8.95656	8.89779	8.91707	8.95143	9.0158	9.00773	8.96546	8.95985	8.94864
ENSG00000005022	SLC25A5	solute carrier family 25 member 5 [Source:HGNC Symbol;Acc:HGNC:10991]	X	119468400	119471319	1	53.25	protein_coding	NM_001152,	Hs.689039	292	1769.68	0.285807	1.21909	0.00931412	0.0485808	-0.00740328	0.994882	0.946174	1	-0.29321	0.816084	0.00772993	0.0475203	1904.6	2157.4	1556.1	1452.5	1748.4	1383.3	1965.7	2402.7	1356.4	11.1186	11.0637	11.1231	10.7911	10.8041	10.9835	11.1575	11.1994	10.9605
ENSG00000005059	MCUB	mitochondrial calcium uniporter dominant negative beta subunit [Source:HGNC Symbol;Acc:HGNC:26076]	4	109560205	109688726	1	41.01	protein_coding	NM_017918,	Hs.234149	55013	61.5364	-1.32526	0.399078	9.24935e-06	0.000126504	-0.0803028	0.945859	0.799676	1	1.24495	2.37011	3.34828e-05	0.000486371	36.9	34.1	47.1	71.7	86.4	147.7	26.8	38.6	64.5	8.2223	8.14059	8.05299	8.4725	8.50113	8.59325	8.12663	8.17972	8.1752
ENSG00000005073	HOXA11	homeobox A11 [Source:HGNC Symbol;Acc:HGNC:5101]	7	27181510	27185223	-1	55.22	protein_coding	, NM_005523		3207	0.244924	0	1	1	NA	-1.54354	0.343043	0.703379	1	-1.4987	0.353873	0.711609	NA	0	0	0	0	0	0	0	2.2	0	7.48344	7.42976	7.48344	7.48344	7.42976	7.48344	7.48344	7.59079	7.48344
ENSG00000005075	POLR2J	RNA polymerase II subunit J [Source:HGNC Symbol;Acc:HGNC:9197]	7	102473118	102478907	-1	55.04	protein_coding	NM_006234,		5439	202.95	-0.035174	0.975914	0.83701	0.938437	-0.0223865	0.984603	0.89631	1	0.0127875	1.0089	0.940677	0.978008	198.4	200.3	201.2	181.7	202.8	232.2	188.5	217.1	204.2	8.97556	8.92347	8.90799	8.91714	8.9319	9.00815	8.94152	8.97885	8.91808
ENSG00000005100	DHX33	DEAH-box helicase 33 [Source:HGNC Symbol;Acc:HGNC:16718]	17	5440912	5469060	-1	45.81	protein_coding	NM_001199699, NM_020162,	Hs.250456	56919	234.912	0.0514117	1.03628	0.75574	0.902056	0.0894547	1.06397	0.590368	1	0.038043	1.02672	0.819478	0.933815	202.6	243.2	284.3	223.1	243.2	231.2	188.5	234.8	263.3	9.03896	9.05371	9.11583	9.10581	9.05363	8.96209	8.99064	9.02806	9.05748
ENSG00000005102	MEOX1	mesenchyme homeobox 1 [Source:HGNC Symbol;Acc:HGNC:7013]	17	43640388	43661954	-1	51.61	protein_coding	NM_004527, NM_001040002, NM_013999		4222	0	NA	NA	NA	NA	NA	NA	NA	NA	NA	NA	NA	NA	0	0	0	0	0	0	0	0	0	7.46554	7.46554	7.46554	7.46554	7.46554	7.46554	7.46554	7.46554	7.46554
ENSG00000005108	THSD7A	thrombospondin type 1 domain containing 7A [Source:HGNC Symbol;Acc:HGNC:22207]	7	11370357	11832198	-1	35.51	protein_coding	NM_015204,	Hs.120855	221981	74.4458	-0.229434	0.85297	0.42993	0.699403	-0.140549	0.907174	0.631633	1	0.0888845	1.06355	0.759757	0.911596	34.8	42.9	118.1	55	32.3	154.8	48.6	30.9	152.6	8.24616	8.4025	8.2356	8.40549	8.31085	8.39201	8.35921	8.29752	8.38325
ENSG00000005156	LIG3	DNA ligase 3 [Source:HGNC Symbol;Acc:HGNC:6600]	17	34980494	35009743	1	47.23	protein_coding	NM_013975, NM_002311		3980	307.064	-0.0593374	0.959705	0.716097	0.884103	0.0196133	1.01369	0.904801	1	0.0789507	1.05625	0.630252	0.849288	340.8	247.6	326.7	313.9	350.4	284.2	323.5	274.4	302	9.28464	9.13193	9.30599	9.21792	9.40362	9.19555	9.24202	9.20902	9.24304
ENSG00000005175	RPAP3	RNA polymerase II associated protein 3 [Source:HGNC Symbol;Acc:HGNC:26151]	12	47661249	47706061	-1	36.57	protein_coding	NM_001146075, NM_024604, NM_001146076		79657	245.596	0.132147	1.09592	0.421221	0.691758	0.139897	1.10183	0.396321	1	0.00774973	1.00539	0.962772	0.98692	284.9	259.8	239.1	263.7	246.6	205.8	255	205	250.4	9.12577	9.14755	9.10204	9.06688	9.10896	8.99631	9.04175	8.97788	9.13604
ENSG00000005187	ACSM3	acyl-CoA synthetase medium chain family member 3 [Source:HGNC Symbol;Acc:HGNC:10522]	16	20610243	20797581	1	41.08	protein_coding	, NM_005622, NM_202000		6296	290.578	0.870255	1.82799	4.66035e-05	0.000524048	0.146248	1.10669	0.484897	1	-0.724007	0.605414	0.00076957	0.00716887	551.9	426.1	81.2	183.3	335.4	51.9	461.4	458.5	65.6	9.42586	9.12087	9.16878	8.53947	8.91711	8.98148	9.25917	9.18652	9.07424
ENSG00000005189	REXO5	RNA exonuclease 5 [Source:HGNC Symbol;Acc:HGNC:24661]	16	20806429	20849668	1	39.89	protein_coding	, NM_030941, NM_001199053, NM_001144924		81691	36.8798	1.60455	3.041	0.000298817	0.00269271	0.202918	1.15102	0.624937	1	-1.40163	0.378502	0.00174312	0.0140861	60.1	41.1	45.2	8.8	32.3	12.2	42.7	55.1	34.4	8.30934	8.08719	8.2417	7.79985	8.00977	7.89779	8.18114	8.19337	8.15084
ENSG00000005194	CIAPIN1	cytokine induced apoptosis inhibitor 1 [Source:HGNC Symbol;Acc:HGNC:28050]	16	57428169	57447528	-1	44.41	protein_coding	NM_020313, NM_001308347, NM_001308358,	Hs.4900	57019	617.233	-0.205621	0.867165	0.07324	0.234612	-0.0447199	0.969478	0.698995	1	0.160901	1.11799	0.162374	0.431203	584.6	592.3	565.8	701.9	710	602	626.1	598.5	573.9	9.78715	9.80657	9.84557	9.96914	9.9874	9.90576	9.8544	9.81671	9.85936
ENSG00000005206	SPPL2B	signal peptide peptidase like 2B [Source:HGNC Symbol;Acc:HGNC:30627]	19	2328615	2354806	1	61.06	protein_coding	, NM_001077238, NM_152988		56928	427.754	0.224896	1.16869	0.0960584	0.282469	0.160413	1.11761	0.235542	1	-0.064483	0.956288	0.636489	0.853704	537.1	391.1	470.7	453.4	385	357.5	506.1	384.7	364.4	9.59405	9.53239	9.67815	9.43729	9.51886	9.43772	9.5381	9.51819	9.45357
ENSG00000005238	FAM214B	family with sequence similarity 214 member B [Source:HGNC Symbol;Acc:HGNC:25666]	9	35104112	35116341	-1	54.68	protein_coding	, NM_025182, NM_001317991	Hs.301696	80256	600.124	-0.61248	0.654071	6.85669e-05	0.000743842	-0.0732548	0.950491	0.637613	1	0.539225	1.45319	0.00046539	0.00469516	460.1	387.6	647	679.6	644.3	937.1	356.2	411.1	878.1	9.75499	9.63117	9.57102	10.129	10.1028	9.9578	9.53229	9.68226	9.88744
ENSG00000005243	COPZ2	coatomer protein complex subunit zeta 2 [Source:HGNC Symbol;Acc:HGNC:19356]	17	48026167	48038030	-1	52.71	protein_coding	, NM_016429	Hs.408434	51226	30.7429	1.09798	2.14055	0.0365075	0.14203	0.386847	1.30753	0.451067	1	-0.711136	0.610839	0.18117	0.458689	44.3	31.5	42.5	12	20.7	24.4	28.8	62.8	9.7	8.20061	7.99781	8.21806	7.85964	7.88512	8.05137	8.06377	8.2411	7.8546
ENSG00000005249	PRKAR2B	protein kinase cAMP-dependent type II regulatory subunit beta [Source:HGNC Symbol;Acc:HGNC:9392]	7	107044649	107161811	1	38.63	protein_coding	NM_002736,	Hs.433068	5577	2.41313	-0.493929	0.710089	0.750737	NA	-0.343209	0.788286	0.827192	1	0.15072	1.11012	0.921969	NA	0	0.9	5.5	4	0	5.1	3	1.1	2.1	7.473	7.63718	7.64297	7.68939	7.5357	7.63254	7.66009	7.6496	7.54696
ENSG00000005302	MSL3	MSL complex subunit 3 [Source:HGNC Symbol;Acc:HGNC:7370]	X	11758159	11775753	1	42.85	protein_coding	NM_078629, NM_078628, NM_006800, NM_001282174, NM_001193270	Hs.655288	10943	252.897	-0.432343	0.741057	0.00539572	0.0309495	-0.227486	0.854122	0.147736	1	0.204857	1.15257	0.185831	0.46502	203.7	207.3	234.4	258.9	284.7	330	244.1	224.8	288	8.99671	9.00063	8.95783	9.16833	9.23194	9.22005	9.12469	9.05716	9.11186
ENSG00000005339	CREBBP	CREB binding protein [Source:HGNC Symbol;Acc:HGNC:2348]	16	3725054	3880726	-1	45.01	protein_coding	NM_004380, NM_001079846,	Hs.459759	1387	891.602	-0.0107317	0.992589	0.917133	0.968374	0.0533757	1.03769	0.606352	1	0.0641074	1.04544	0.53632	0.797743	798.8	894.1	1007.9	848.6	852.9	1017.6	795.8	818.9	989.9	10.2283	10.2964	10.2514	10.2922	10.2458	10.262	10.2243	10.2026	10.2315
ENSG00000005379	TSPOAP1	TSPO associated protein 1 [Source:HGNC Symbol;Acc:HGNC:16831]	17	58301228	58328760	-1	57.84	protein_coding	, NM_001261835, NM_004758, NM_024418		9256	69.1872	1.65661	3.15275	2.19872e-06	3.46984e-05	-0.0520876	0.96454	0.871127	1	-1.7087	0.305936	1.12301e-06	2.35502e-05	158.3	81.4	31.4	25.5	33.4	17.3	142.9	100.3	32.2	8.56992	8.37021	8.33981	7.79579	8.03177	8.18607	8.5081	8.47183	8.34793
ENSG00000005381	MPO	myeloperoxidase [Source:HGNC Symbol;Acc:HGNC:7218]	17	58269856	58280935	-1	55.13	protein_coding	NM_000250,	Hs.458272	4353	0	NA	NA	NA	NA	NA	NA	NA	NA	NA	NA	NA	NA	0	0	0	0	0	0	0	0	0	7.46554	7.46554	7.46554	7.46554	7.46554	7.46554	7.46554	7.46554	7.46554
ENSG00000005421	PON1	paraoxonase 1 [Source:HGNC Symbol;Acc:HGNC:9204]	7	95297676	95324707	-1	40.5	protein_coding	NM_000446,	Hs.370995	5444	0.746935	0.205974	1.15346	0.945731	NA	0.296609	1.22825	0.92193	1	0.0906356	1.06484	0.976197	NA	0	3.5	0	0	0	1	0	2.2	0	7.51814	7.59969	7.48164	7.51814	7.39685	7.59114	7.51814	7.55788	7.48164
ENSG00000005436	GCFC2	GC-rich sequence DNA-binding factor 2 [Source:HGNC Symbol;Acc:HGNC:1317]	2	75652000	75710989	-1	36.39	protein_coding	, NM_003203, NM_001201334, NM_001201335	Hs.303808	6936	202.203	0.437777	1.35452	0.0133291	0.0651082	0.0596125	1.04219	0.732914	1	-0.378165	0.769416	0.033913	0.147702	290.2	228.3	157.8	184.1	176.3	131.4	282.8	225.9	142.9	9.04354	8.98912	8.98436	8.7174	8.81378	8.87559	9.02357	8.9816	8.92455
ENSG00000005448	WDR54	WD repeat domain 54 [Source:HGNC Symbol;Acc:HGNC:25770]	2	74421678	74425755	1	54.68	protein_coding	, NM_001320825, NM_001320824, NM_001320823, NM_032118		84058	85.8142	-0.287501	0.81932	0.253667	0.522036	-0.0653465	0.955716	0.798121	1	0.222155	1.16647	0.379608	0.684266	87.6	91	57.2	94	112.9	78.4	78.4	117.9	54.8	8.44955	8.36233	8.40475	8.48406	8.47283	8.53866	8.39773	8.49616	8.38793
ENSG00000005469	CROT	carnitine O-octanoyltransferase [Source:HGNC Symbol;Acc:HGNC:2366]	7	87345681	87399795	1	37.43	protein_coding	NM_001143935, NM_001243745, NM_021151,		54677	534.966	0.556465	1.47066	1.07204e-05	0.000144694	0.0399007	1.02804	0.748934	1	-0.516564	0.699035	4.79012e-05	0.000663965	703.8	610.7	500.3	456.5	388.4	383	734.3	542.3	495.5	9.84219	9.89506	9.80024	9.4258	9.47826	9.56199	9.88559	9.78026	9.79135
ENSG00000005471	ABCB4	ATP binding cassette subfamily B member 4 [Source:HGNC Symbol;Acc:HGNC:45]	7	87401697	87480435	-1	38.6	protein_coding	, NM_000443, NM_018849, NM_018850	Hs.601011, Hs.654403	5244	16.5707	0.793223	1.73294	0.252845	0.52139	-0.70536	0.613289	0.278121	1	-1.49858	0.353901	0.027628	0.126481	15.8	34.1	0	10.4	9.2	2	25.8	50.7	1.1	7.82188	7.88897	7.7448	7.74015	7.58889	7.89961	7.93964	8.02382	7.85727
ENSG00000005483	KMT2E	lysine methyltransferase 2E [Source:HGNC Symbol;Acc:HGNC:18541]	7	105014179	105114361	1	37.46	protein_coding	NM_182931, NM_018682	Hs.592262	55904	568.69	0.0752852	1.05357	0.565151	0.794822	0.0175731	1.01226	0.893295	1	-0.0577121	0.960787	0.660571	0.866135	621.5	622	502.1	513.9	594.7	542.9	650.9	546.7	523.4	9.83554	9.84636	9.75245	9.65276	9.8023	9.82595	9.88145	9.7211	9.79135
ENSG00000005486	RHBDD2	rhomboid domain containing 2 [Source:HGNC Symbol;Acc:HGNC:23082]	7	75842602	75888926	1	47.79	protein_coding	, NM_001346187, NM_001040456, NM_001040457	Hs.488827	57414	728.56	-0.216669	0.86055	0.050318	0.17967	-0.0140221	0.990328	0.900003	1	0.202647	1.15081	0.0682048	0.243382	626.8	678	763.3	787.2	766.4	845.5	675.7	635.9	778.2	9.93324	10.0151	9.99309	10.1653	10.1408	10.1006	10.0083	9.95099	10.0132
ENSG00000005513	SOX8	SRY-box 8 [Source:HGNC Symbol;Acc:HGNC:11203]	16	981808	986979	1	64.81	protein_coding	NM_014587,	Hs.243678	30812	4.77985	-0.0419911	0.971314	0.968324	0.988688	0.321263	1.24942	0.766301	1	0.363254	1.28632	0.737069	NA	6.3	4.4	3.7	3.2	5.8	6.1	5	0	8.6	7.72323	7.7509	7.6302	7.64417	7.78433	7.68976	7.69201	7.52418	7.73944
ENSG00000005700	IBTK	inhibitor of Bruton tyrosine kinase [Source:HGNC Symbol;Acc:HGNC:17853]	6	82169983	82247754	-1	36.07	protein_coding	NM_015525, NM_001300906	Hs.306425	25998	1804.39	-0.117148	0.922008	0.238793	0.504125	-0.0432701	0.970453	0.664214	1	0.073878	1.05254	0.458186	0.747139	1606	1821.5	1785	1909	1826.8	1907.9	1641.2	1718.3	2023.8	10.9842	11.0856	10.9843	11.1946	11.0891	11.0659	11.0103	11.0144	11.1389
ENSG00000005801	ZNF195	zinc finger protein 195 [Source:HGNC Symbol;Acc:HGNC:12986]	11	3339261	3379222	-1	41.43	protein_coding	, NM_007152, NM_001130520, NM_001130519, NM_001242841, NM_001256824, NM_001242842, NM_001256825, NM_001242843, NM_001256823		7748	346.576	-0.468116	0.722908	0.00102746	0.00768737	-0.0446902	0.969498	0.758004	1	0.423426	1.34111	0.00310319	0.0226213	295.5	269.5	348.9	426.3	389.6	442.1	302.6	257.9	386.9	9.23131	9.25113	9.24238	9.53703	9.54925	9.44648	9.25021	9.21817	9.32969
ENSG00000005810	MYCBP2	MYC binding protein 2, E3 ubiquitin protein ligase [Source:HGNC Symbol;Acc:HGNC:23386]	13	77044655	77327050	-1	35.72	protein_coding	, NM_015057	Hs.591221	23077	223.713	-0.0405253	0.972301	0.812055	0.927255	0.0825163	1.05886	0.631233	1	0.123042	1.08903	0.474047	0.757716	195.2	271.2	212.3	209.5	253.6	232.2	181.6	212.7	245.1	9.00996	9.08575	8.95486	9.05819	9.03525	9.01824	8.96208	8.90924	9.05714
ENSG00000005812	FBXL3	F-box and leucine rich repeat protein 3 [Source:HGNC Symbol;Acc:HGNC:13599]	13	76992598	77027195	-1	38.36	protein_coding	, NM_012158	Hs.508284	26224	643.077	0.0730467	1.05194	0.511429	0.761411	0.0539825	1.03813	0.628356	1	-0.0190642	0.986873	0.864738	0.952228	633.1	631.7	719.9	579.2	612	697.8	596.3	604	713.7	9.95959	9.93603	9.92455	9.87245	9.90484	9.89262	9.90073	9.8919	9.91561
ENSG00000005844	ITGAL	integrin subunit alpha L [Source:HGNC Symbol;Acc:HGNC:6148]	16	30472658	30523185	1	50.46	protein_coding	NM_002209, NM_001114380	Hs.174103	3683	26.6626	0.564502	1.47888	0.262138	0.531998	-0.186128	0.878961	0.702445	1	-0.75063	0.594344	0.135479	0.38398	49.6	28.9	3.7	27.9	30	1	51.6	45.2	2.1	8.01859	7.91028	8.01082	7.83239	7.92102	7.91199	8.03335	8.05302	7.96152
ENSG00000005882	PDK2	pyruvate dehydrogenase kinase 2 [Source:HGNC Symbol;Acc:HGNC:8810]	17	50094737	50112152	1	56.67	protein_coding	NM_001199898, NM_002611, NM_001199900, NM_001199899		5164	108.86	0.814001	1.75808	0.000296808	0.00267722	0.0167268	1.01166	0.938441	1	-0.797274	0.575435	0.000429936	0.00436706	149.8	140.9	92.3	82.1	77.2	57	147.8	146.6	86	8.6642	8.65067	8.63683	8.34378	8.33914	8.42468	8.65615	8.67433	8.60262
ENSG00000005884	ITGA3	integrin subunit alpha 3 [Source:HGNC Symbol;Acc:HGNC:6139]	17	50055968	50090481	1	52.64	protein_coding	, NM_002204	Hs.265829	3675	2911.89	-0.538337	0.688564	7.22212e-06	0.000101406	-0.134602	0.910921	0.26349	1	0.403735	1.32293	0.000763432	0.00712656	1518.4	2153.9	3441.8	2250.9	2528.7	6024.1	1406	2299.1	4584	11.4133	11.449	11.1666	11.8961	11.6517	11.9175	11.3222	11.5309	11.5475
ENSG00000005889	ZFX	zinc finger protein, X-linked [Source:HGNC Symbol;Acc:HGNC:12869]	X	24149173	24216255	1	40.77	protein_coding	, NM_001178084, NM_001178085, NM_003410, NM_001330327, NM_001178086, NM_001178095	Hs.336681	7543	354.478	0.100266	1.07197	0.488115	0.74447	-0.0673565	0.954385	0.640621	1	-0.167622	0.890309	0.247649	0.543868	339.8	393.7	335	326.7	363.1	308.6	423.7	391.3	308.5	9.31257	9.38938	9.40889	9.28047	9.32038	9.34268	9.50076	9.38405	9.34223
ENSG00000005893	LAMP2	lysosomal associated membrane protein 2 [Source:HGNC Symbol;Acc:HGNC:6501]	X	120427827	120469365	-1	38.79	protein_coding	NM_001122606, NM_002294, NM_013995		3920	1768.79	-0.0536336	0.963507	0.558438	0.7906	-0.00466179	0.996774	0.959543	1	0.0489718	1.03453	0.593943	0.830488	1359.1	1531.9	2322.2	1307.5	1650.4	2498.7	1345.5	1519.9	2383.9	11.0267	10.9811	10.9657	10.9816	11.0705	11.0586	11.015	10.9717	10.9989
ENSG00000005961	ITGA2B	integrin subunit alpha 2b [Source:HGNC Symbol;Acc:HGNC:6138]	17	44372180	44389505	-1	54.83	protein_coding	, NM_000419	Hs.411312	3674	2.95494	0.350922	1.27538	0.780214	NA	0.488783	1.40326	0.70133	1	0.137861	1.10027	0.915479	NA	3.2	3.5	3.7	1.6	3.5	3.1	6	1.1	1.1	7.64072	7.67593	7.68408	7.58472	7.67471	7.66532	7.7122	7.58699	7.58823
ENSG00000005981	ASB4	ankyrin repeat and SOCS box containing 4 [Source:HGNC Symbol;Acc:HGNC:16009]	7	95478444	95540232	1	38.27	protein_coding	, NM_145872, NM_016116	Hs.602765	51666	1.09887	-0.304513	0.809715	0.893946	NA	-2.15791	0.224081	0.320592	1	-1.8534	0.27674	0.384242	NA	0	0	1.8	0.8	0	1	3	1.1	2.1	7.46131	7.51799	7.5647	7.55816	7.51799	7.52683	7.64841	7.63189	7.57635
ENSG00000006007	GDE1	glycerophosphodiester phosphodiesterase 1 [Source:HGNC Symbol;Acc:HGNC:29644]	16	19501689	19522145	-1	40.17	protein_coding	NM_016641, NM_001324066, NM_001324067,	Hs.512607	51573	1118.37	-0.265135	0.832121	0.00932904	0.0486037	-0.0578147	0.960718	0.573162	1	0.207321	1.15454	0.0424915	0.174488	988.7	911.6	1198	1229.4	1069.6	1422	971.4	923.6	1351	10.4155	10.4275	10.3781	10.6608	10.6034	10.5772	10.3961	10.4416	10.5171
ENSG00000006015	C19orf60	chromosome 19 open reading frame 60 [Source:HGNC Symbol;Acc:HGNC:26098]	19	18588685	18592336	1	60.24	protein_coding	, NM_001100418, NM_001100419	Hs.655317	55049	172.872	-0.076777	0.948174	0.676442	0.863332	-0.199822	0.870658	0.27693	1	-0.123045	0.918248	0.502696	0.775698	144.6	174.1	167.1	174.5	170.6	167.1	191.5	173	193.5	8.74079	8.84425	8.80682	8.85707	8.83119	8.8068	8.91792	8.84033	8.90215
ENSG00000006016	CRLF1	cytokine receptor like factor 1 [Source:HGNC Symbol;Acc:HGNC:2364]	19	18572220	18607741	-1	55.32	protein_coding	, NM_004750	Hs.114948	9244	76.0494	-0.19999	0.870557	0.436824	0.704474	0.257973	1.1958	0.329262	1	0.457963	1.3736	0.0812584	0.273262	64.4	64.7	99.7	78.1	71.5	112	47.6	54	92.4	8.39798	8.39714	8.37925	8.48214	8.43934	8.4401	8.28081	8.32446	8.34158
ENSG00000006025	OSBPL7	oxysterol binding protein like 7 [Source:HGNC Symbol;Acc:HGNC:16387]	17	47807372	47821834	-1	57.86	protein_coding	NM_145798,	Hs.463320	114881	102.744	0.314868	1.2439	0.167724	0.406441	0.102718	1.07379	0.650861	1	-0.212149	0.86325	0.357723	0.660888	111.9	118.1	108	97.2	91.1	83.5	105.2	94.8	115	8.57374	8.6217	8.57011	8.50114	8.4874	8.44254	8.54138	8.50716	8.60361
ENSG00000006042	TMEM98	transmembrane protein 98 [Source:HGNC Symbol;Acc:HGNC:24529]	17	32927910	32945106	1	48.47	protein_coding	NM_001033504, NM_015544, NM_001301746		26022	700.082	0.173006	1.12741	0.158301	0.391607	0.0201127	1.01404	0.869541	1	-0.152894	0.899445	0.214193	0.502427	761.8	658.8	768.8	565.7	601.6	786.4	724.3	670.1	763.1	10.1108	10.0183	9.98884	9.81284	9.92848	10.0124	10.0586	10.0355	9.98104
ENSG00000006047	YBX2	Y-box binding protein 2 [Source:HGNC Symbol;Acc:HGNC:17948]	17	7288252	7294615	-1	57.92	protein_coding	NM_015982,	Hs.567494	51087	105.586	1.36578	2.57715	4.39675e-08	1.00348e-06	-0.175616	0.88539	0.444374	1	-1.54139	0.343553	6.21899e-10	2.44208e-08	137.2	169.7	65.5	44.6	84.1	22.4	151.8	205	69.9	8.65504	8.59038	8.61228	8.1394	8.20447	8.25788	8.71528	8.71487	8.63956
ENSG00000006059	KRT33A	keratin 33A [Source:HGNC Symbol;Acc:HGNC:6450]	17	41346092	41350812	-1	48.36	protein_coding	NM_004138		3883	0	NA	NA	NA	NA	NA	NA	NA	NA	NA	NA	NA	NA	0	0	0	0	0	0	0	0	0	7.46554	7.46554	7.46554	7.46554	7.46554	7.46554	7.46554	7.46554	7.46554
ENSG00000006062	MAP3K14	mitogen-activated protein kinase kinase kinase 14 [Source:HGNC Symbol;Acc:HGNC:6853]	17	45263121	45317040	-1	49.97	protein_coding	NM_003954,	Hs.404183	9020	117.561	-0.0960239	0.935608	0.674264	0.86229	-0.0716417	0.951555	0.755016	1	0.0243822	1.01704	0.915252	0.971416	120.3	115.5	102.5	98	129.1	135.5	115.1	143.3	98.9	8.65314	8.5479	8.56437	8.54524	8.60956	8.71679	8.6291	8.67001	8.54631
ENSG00000006071	ABCC8	ATP binding cassette subfamily C member 8 [Source:HGNC Symbol;Acc:HGNC:59]	11	17392885	17476845	-1	50	protein_coding	, NM_001351297, NM_000352, NM_001351296, NM_001287174	Hs.54470	6833	0.613847	2.35884	5.12959	0.468001	NA	1.41392	2.66461	0.660456	1	-0.944921	0.519458	0.775436	NA	0	3.5	0.9	0	0	0	0	1.1	0	7.51232	7.60958	7.58181	7.51232	7.40674	7.47757	7.51232	7.52064	7.47757
ENSG00000006116	CACNG3	calcium voltage-gated channel auxiliary subunit gamma 3 [Source:HGNC Symbol;Acc:HGNC:1407]	16	24255553	24362801	1	44.54	protein_coding	NM_006539		10368	0.333453	-1.00663	0.497708	0.805144	NA	-1.70503	0.306715	0.673421	1	-0.698399	0.616256	0.862942	NA	0	0	0	0.8	0	0	0	2.2	0	7.46192	7.44052	7.4942	7.55876	7.44052	7.4942	7.46192	7.60155	7.4942
ENSG00000006118	TMEM132A	transmembrane protein 132A [Source:HGNC Symbol;Acc:HGNC:31092]	11	60924463	60937159	1	58.71	protein_coding	, NM_017870, NM_178031	Hs.118552, Hs.708843	54972	1722.49	-0.686461	0.621376	2.4579e-13	1.22988e-11	-0.0139738	0.990361	0.88291	1	0.672488	1.59382	8.43584e-13	5.14413e-11	1381.2	1411.2	1489.7	2172.8	2365	2353	1382.2	1349	1598.2	10.797	10.7877	10.7656	11.3474	11.4197	11.3271	10.7978	10.7349	10.8496
ENSG00000006125	AP2B1	adaptor related protein complex 2 beta 1 subunit [Source:HGNC Symbol;Acc:HGNC:563]	17	35578046	35726409	1	39.93	protein_coding	, NM_001030006, NM_001282		163	2524.41	-0.2751	0.826393	0.00236127	0.0154879	-0.0324244	0.977776	0.721111	1	0.242675	1.18318	0.0073982	0.0459673	2092.4	2314.9	2625.9	2815	2630.1	3043.6	2235.6	2245.1	2717.1	11.3243	11.4361	11.3993	11.7007	11.5985	11.5898	11.4071	11.3975	11.4431
ENSG00000006128	TAC1	tachykinin precursor 1 [Source:HGNC Symbol;Acc:HGNC:11517]	7	97731908	97740472	1	39.8	protein_coding	NM_003182, NM_013996, NM_013997, NM_013998,	Hs.2563	6863	0.615256	1.70044	3.25	0.595783	NA	2.45817	5.49519	0.446237	1	0.75773	1.69083	0.819051	NA	0	1.7	2.8	0	0	1	0	0	0	7.5137	7.60936	7.59751	7.5137	7.46588	7.52655	7.5137	7.46588	7.41705
ENSG00000006194	ZNF263	zinc finger protein 263 [Source:HGNC Symbol;Acc:HGNC:13056]	16	3263800	3301401	1	47.09	protein_coding	, NM_005741	Hs.161287	10127	425.068	0.202212	1.15046	0.116638	0.322574	-0.00692885	0.995209	0.956953	1	-0.209141	0.865052	0.106218	0.32777	411.5	457.6	462.4	388	381.5	387.1	449.5	443.1	445	9.51306	9.5851	9.58606	9.46208	9.42525	9.42908	9.59136	9.55615	9.55137
ENSG00000006210	CX3CL1	C-X3-C motif chemokine ligand 1 [Source:HGNC Symbol;Acc:HGNC:10647]	16	57372458	57385048	1	53.7	protein_coding	NM_001304392, NM_002996,	Hs.531668	6376	418.812	-2.69217	0.154731	3.42208e-50	1.97454e-47	-0.157952	0.896296	0.416032	1	2.53422	5.79262	9.54219e-45	5.32782e-42	180.4	273	13.8	1045.4	1587.1	146.7	169.7	334	19.3	8.61092	8.48079	8.80314	10.1699	10.2315	9.67328	8.5714	8.63996	8.87583
ENSG00000006282	SPATA20	spermatogenesis associated 20 [Source:HGNC Symbol;Acc:HGNC:26125]	17	50543058	50555852	1	57.05	protein_coding	, NM_001258373, NM_022827, NM_001258372	Hs.103147	64847	1242.12	0.519275	1.43324	1.5294e-06	2.53947e-05	0.0396466	1.02786	0.711548	1	-0.479629	0.717162	9.56321e-06	0.000160656	1543.7	1100.6	1558.9	982.4	892.1	1031.9	1543	1156.2	1370.4	10.776	10.6613	10.8125	10.2567	10.4298	10.3358	10.7754	10.717	10.6598
ENSG00000006283	CACNA1G	calcium voltage-gated channel subunit alpha1 G [Source:HGNC Symbol;Acc:HGNC:1394]	17	50561068	50627474	1	56.83	protein_coding	NM_001256332, NM_198382, NM_198387, NM_198388, NM_001256334, NM_198376, NM_198383, NM_198378, NM_001256360, NM_001256361, NM_001256330, NM_001256331, NM_001256329, NM_001256359, NM_198385, NM_001256326, NM_001256327, NM_198379, NM_198384, NM_001256328, NM_198380, NM_001256325, NM_001256333, NM_001256324, NM_198386, NM_018896, NM_198377, NM_198396	Hs.591169	8913	18.4509	1.76852	3.40705	0.00299922	0.018952	0.488385	1.40287	0.373965	1	-1.28014	0.411757	0.0353118	0.152506	24.3	13.1	40.6	4	4.6	17.3	6.9	15.4	39.8	8.0855	7.94052	7.9792	7.7703	7.78136	7.74386	7.83944	7.97335	7.97218
ENSG00000006327	TNFRSF12A	TNF receptor superfamily member 12A [Source:HGNC Symbol;Acc:HGNC:18152]	16	3018445	3022383	1	60.12	protein_coding	, NM_016639		51330	3267.73	-0.442274	0.735974	6.10728e-06	8.74146e-05	-0.120521	0.919855	0.219289	1	0.321753	1.24985	0.00100259	0.00896086	2284.5	2566	3700.2	3313.7	3577.5	4565.5	2313.9	2768.6	4319.6	11.6186	11.6071	11.6215	12.097	12.0387	11.9015	11.6347	11.7046	11.8273
ENSG00000006377	DLX6	distal-less homeobox 6 [Source:HGNC Symbol;Acc:HGNC:2919]	7	97005548	97011039	1	49.51	protein_coding	NM_005222,		1750	0.843115	3.70611	13.0512	0.186074	NA	3.59627	12.0944	0.199459	1	0	1	1	NA	3.2	3.5	0.9	0	0	0	0	0	0	7.64972	7.65632	7.59059	7.45679	7.45349	7.48636	7.45679	7.45349	7.48636
ENSG00000006432	MAP3K9	mitogen-activated protein kinase kinase kinase 9 [Source:HGNC Symbol;Acc:HGNC:6861]	14	70722526	70809534	-1	44.98	protein_coding	NM_001284230, NM_033141, NM_001284232, NM_001284231		4293	464.302	0.00996829	1.00693	0.939196	0.977835	-0.0549335	0.962639	0.674542	1	-0.0649018	0.95601	0.620379	0.84435	408.4	454.9	512.3	441.4	414.9	507.3	409.8	437.6	592.2	9.57427	9.63719	9.55511	9.64304	9.55524	9.54598	9.57735	9.60224	9.69358
ENSG00000006451	RALA	RAS like proto-oncogene A [Source:HGNC Symbol;Acc:HGNC:9839]	7	39623483	39708124	1	39.69	protein_coding	NM_005402,	Hs.6906	5898	956.59	-0.418928	0.74798	0.000276589	0.00252194	-0.0188737	0.987003	0.871111	1	0.400054	1.31956	0.000533233	0.00526951	680.6	803.1	1048.5	870.9	931.3	1677.7	702.5	731.8	1162.9	10.1966	10.2724	10.0716	10.4533	10.4307	10.6189	10.2288	10.1756	10.1883
ENSG00000006453	BAIAP2L1	BAI1 associated protein 2 like 1 [Source:HGNC Symbol;Acc:HGNC:21649]	7	98291651	98401068	-1	46.77	protein_coding	NM_018842,	Hs.656063	55971	1806	-0.137845	0.908876	0.157396	0.39047	-0.0754993	0.949014	0.439703	1	0.0623454	1.04416	0.52295	0.789751	1673.5	1597.5	1886.6	1843.7	1924.8	1887.5	1716.6	1673.1	2050.7	11.014	10.9694	11.029	11.132	11.1963	11.0296	11.0448	11.0251	11.1322
ENSG00000006459	KDM7A	lysine demethylase 7A [Source:HGNC Symbol;Acc:HGNC:22224]	7	140084746	140177035	-1	39.18	protein_coding	NM_030647,	Hs.308710	80853	255.546	-0.235681	0.849284	0.126801	0.34015	-0.0772	0.947896	0.620493	1	0.158481	1.11611	0.305917	0.609481	222.6	254.6	234.4	282.9	290.4	262.8	228.2	279.9	244	9.04306	9.05051	9.07017	9.2198	9.1507	9.15417	9.06059	9.12224	9.09911
ENSG00000006468	ETV1	ETS variant 1 [Source:HGNC Symbol;Acc:HGNC:3490]	7	13891228	13991425	-1	36.3	protein_coding	NM_004956, NM_001163147, NM_001163150, NM_001163149, NM_001163151, NM_001163148, NM_001163152	Hs.22634	2115	5.47438	0.116323	1.08397	0.910073	0.966501	0.116679	1.08424	0.91023	1	0.000355631	1.00025	0.999728	0.999975	8.4	7.9	1.8	8	8.1	1	1	6.6	6.4	7.77635	7.71172	7.67454	7.76743	7.71542	7.63667	7.56976	7.6864	7.80233
ENSG00000006530	AGK	acylglycerol kinase [Source:HGNC Symbol;Acc:HGNC:21869]	7	141551189	141655244	1	39.59	protein_coding	NM_018238,		55750	210.543	0.135691	1.09862	0.438383	0.706124	0.153204	1.11204	0.383634	1	0.0175137	1.01221	0.921232	0.973533	273.3	187.2	215.1	235.8	207.5	171.1	220.3	209.4	175.2	9.05582	8.9185	9.06327	8.94651	8.98764	8.91097	8.89789	8.99408	8.92598
ENSG00000006534	ALDH3B1	aldehyde dehydrogenase 3 family member B1 [Source:HGNC Symbol;Acc:HGNC:410]	11	68008578	68029282	1	58.4	protein_coding	NM_001161473, NM_000694, NM_001030010, NM_001290058, NM_001290059	Hs.523841	221	49.261	1.04677	2.0659	0.00184238	0.0125434	0.363415	1.28647	0.263206	1	-0.683356	0.622715	0.0461165	0.185291	78.1	61.2	55.4	31.9	33.4	28.5	76.4	41.9	36.5	8.32032	8.32463	8.32855	7.98634	8.10975	8.1069	8.31046	8.18274	8.18166
ENSG00000006555	TTC22	tetratricopeptide repeat domain 22 [Source:HGNC Symbol;Acc:HGNC:26067]	1	54779712	54801267	-1	52.26	protein_coding	NM_001114108, NM_017904	Hs.16230	55001	7.38428	0.190157	1.14089	0.815684	0.928772	0.86417	1.82029	0.313998	1	0.674013	1.5955	0.435848	0.729681	7.4	12.2	5.5	4	13.8	6.1	2	13.2	2.1	7.81875	7.73277	7.77326	7.74073	7.75634	7.78611	7.67714	7.7475	7.67724
ENSG00000006576	PHTF2	putative homeodomain transcription factor 2 [Source:HGNC Symbol;Acc:HGNC:13411]	7	77798792	77957503	1	37.65	protein_coding	, NM_001127358, NM_020432, NM_001127360, NM_001127359, NM_001127357	Hs.203965	57157	640.395	0.456982	1.37267	0.000198681	0.00189584	-0.0294501	0.979794	0.808573	1	-0.486432	0.713788	7.76789e-05	0.00100354	502.3	764.6	843.6	398.4	590.1	536.8	585.4	735.1	807.2	9.91039	9.9901	10.0569	9.70229	9.72922	9.60169	10.056	9.94938	10.0101
ENSG00000006606	CCL26	C-C motif chemokine ligand 26 [Source:HGNC Symbol;Acc:HGNC:10625]	7	75769533	75789896	-1	48.09	protein_coding	, NM_006072		10344	0.533404	0.489321	1.40378	0.877226	NA	2.13744	4.39981	0.506294	1	1.64812	3.13425	0.613404	NA	2.1	0.9	0	0.8	0	1	0	0	0	7.59002	7.58491	7.48076	7.5293	7.48343	7.59025	7.43245	7.48343	7.48076
ENSG00000006607	FARP2	FERM, ARH/RhoGEF and pleckstrin domain protein 2 [Source:HGNC Symbol;Acc:HGNC:16460]	2	241356243	241494841	1	45.6	protein_coding	NM_014808, NM_001282984, NM_001282983	Hs.726316	9855	483.197	-0.136105	0.909972	0.30006	0.574185	-0.00452963	0.996865	0.972676	1	0.131576	1.09549	0.318359	0.621585	401	504.8	491	447	510.6	578.6	367.1	464	584.7	9.62588	9.65499	9.52585	9.72179	9.66561	9.68104	9.55044	9.5775	9.69122
ENSG00000006611	USH1C	USH1 protein network component harmonin [Source:HGNC Symbol;Acc:HGNC:12597]	11	17493895	17544416	-1	51.78	protein_coding	, NM_005709, NM_001297764, NM_153676		10083	267.77	0.199415	1.14823	0.210026	0.467393	-0.017809	0.987732	0.910478	1	-0.217224	0.860219	0.174002	0.448121	290.2	291.3	252	258.9	269.7	199.7	255	340.6	252.6	9.20215	9.11854	9.19481	9.11532	9.05922	9.02999	9.10391	9.24361	9.19658
ENSG00000006625	GGCT	gamma-glutamylcyclotransferase [Source:HGNC Symbol;Acc:HGNC:21705]	7	30496621	30504844	-1	40.55	protein_coding	, NM_024051, NM_001199817, NM_001199815, NM_001199816		79017	23.7052	-0.120025	0.920172	0.791474	0.91847	0.0943851	1.06761	0.837828	1	0.21441	1.16023	0.640825	0.855726	22.2	21.9	25.8	17.5	23.1	37.7	22.8	18.7	23.6	8.00393	7.99583	7.95835	7.94821	8.00912	8.07041	8.0114	7.95858	7.93478
ENSG00000006634	DBF4	DBF4 zinc finger [Source:HGNC Symbol;Acc:HGNC:17364]	7	87876216	87909541	1	36.72	protein_coding	, NM_001318060, NM_006716, NM_001318061, NM_001318062	Hs.485380	10926	50.4429	0.357559	1.28126	0.331184	0.607428	0.139668	1.10165	0.702968	1	-0.217892	0.859821	0.557574	0.810783	60.1	49.9	53.5	52.6	66.8	18.3	44.7	65	43	8.2728	8.14419	8.3516	8.2202	8.26043	8.03	8.16042	8.2488	8.27182
ENSG00000006638	TBXA2R	thromboxane A2 receptor [Source:HGNC Symbol;Acc:HGNC:11608]	19	3594506	3606840	-1	55.77	protein_coding	NM_001060, NM_201636,	Hs.442530	6915	0.212804	0.916911	1.88807	0.822206	NA	-0.154714	0.898311	0.969755	1	-1.07162	0.475783	0.792844	NA	0	0	0.9	0	0	0	1	0	0	7.45311	7.48913	7.55862	7.45311	7.48913	7.45439	7.56118	7.48913	7.45439
ENSG00000006652	IFRD1	interferon related developmental regulator 1 [Source:HGNC Symbol;Acc:HGNC:5456]	7	112422968	112481017	1	39.45	protein_coding	, NM_001007245, NM_001550, NM_001197080, NM_001197079	Hs.744747	3475	945.492	-0.0384641	0.973691	0.722266	0.88718	-0.0830535	0.944057	0.443391	1	-0.0445894	0.969566	0.680693	0.874645	779.8	831.1	1125.1	798.4	805.6	1224.4	747.2	861.9	1336	10.3029	10.2944	10.1984	10.3276	10.2615	10.2948	10.2585	10.3331	10.3958
ENSG00000006659	LGALS14	galectin 14 [Source:HGNC Symbol;Acc:HGNC:30054]	19	39704306	39709444	1	45.3	protein_coding	NM_020129, NM_203471,		56891	0.723234	-2.46363	0.181289	0.420544	NA	-0.937204	0.522244	0.764261	1	1.52643	2.88072	0.614698	NA	0	0	0	0.8	4.6	0	0	1.1	0	7.48254	7.39927	7.51482	7.57939	7.63202	7.51482	7.48254	7.51317	7.51482
ENSG00000006695	COX10	COX10, heme A:farnesyltransferase cytochrome c oxidase assembly factor [Source:HGNC Symbol;Acc:HGNC:2260]	17	14069496	14208677	1	38.47	protein_coding	, NM_001303	Hs.462278	1352	127.2	0.0495059	1.03491	0.812663	0.927424	0.069846	1.0496	0.739496	1	0.0203401	1.0142	0.923163	0.973965	130.8	175	90.5	134.7	141.8	99.8	129	145.5	97.8	8.64602	8.73011	8.61961	8.66248	8.60048	8.66857	8.63793	8.61584	8.65825
ENSG00000006704	GTF2IRD1	GTF2I repeat domain containing 1 [Source:HGNC Symbol;Acc:HGNC:4661]	7	74453790	74602604	1	52.72	protein_coding	NM_016328, NM_001199207, NM_005685,	Hs.647056	9569	342.395	0.168144	1.12361	0.231035	0.49301	-0.0556619	0.962153	0.690311	1	-0.223806	0.856303	0.112062	0.340717	344	297.5	406.1	302	244.3	393.2	333.4	308.6	452.5	9.37413	9.37052	9.30791	9.26895	9.22141	9.27987	9.34845	9.3996	9.40375
ENSG00000006712	PAF1	PAF1 homolog, Paf1/RNA polymerase II complex component [Source:HGNC Symbol;Acc:HGNC:25459]	19	39385852	39391195	-1	52.73	protein_coding	NM_019088, NM_001256826,		54623	770.573	-0.129204	0.914336	0.26514	0.534617	-0.0335394	0.97702	0.773376	1	0.095665	1.06856	0.410595	0.709309	703.8	766.4	752.2	818.3	739.9	871.9	670.8	763.8	848	10.059	10.1082	10.001	10.2154	10.0718	10.1567	10.0103	10.1047	10.127
ENSG00000006715	VPS41	VPS41, HOPS complex subunit [Source:HGNC Symbol;Acc:HGNC:12713]	7	38722963	38932394	-1	38.35	protein_coding	NM_014396, NM_080631,		27072	505.545	0.0449207	1.03163	0.731967	0.892554	-0.0330044	0.977383	0.801404	1	-0.0779251	0.947419	0.553673	0.809068	464.3	499.6	555.6	531.4	412.6	529.7	492.2	496	568.6	9.61895	9.73821	9.68629	9.74415	9.56572	9.64082	9.67238	9.73154	9.70838
ENSG00000006740	ARHGAP44	Rho GTPase activating protein 44 [Source:HGNC Symbol;Acc:HGNC:29096]	17	12789539	12991643	1	42.68	protein_coding	NM_001321167, NM_014859, NM_001321168, NM_001321164, NM_001321166,	Hs.499758	9912	118.12	0.0443741	1.03124	0.843445	0.941541	-0.0112172	0.992255	0.960256	1	-0.0555913	0.9622	0.805621	0.928977	130.8	111.1	114.4	94.8	130.2	122.2	124	129	106.4	8.67999	8.55638	8.61367	8.50847	8.64378	8.64961	8.64985	8.63815	8.57503
ENSG00000006744	ELAC2	elaC ribonuclease Z 2 [Source:HGNC Symbol;Acc:HGNC:14198]	17	12992391	13018187	-1	48.08	protein_coding	, NM_173717, NM_018127, NM_001165962		60528	645.734	-0.0985532	0.933969	0.390389	0.66465	-0.100692	0.932585	0.381498	1	-0.00213921	0.998518	0.985145	0.995396	593	694.6	563.9	659.7	675.4	639.7	656.9	730.7	597.6	9.84623	9.90725	9.85523	9.95158	9.8788	9.97846	9.94725	9.95901	9.91137
ENSG00000006747	SCIN	scinderin [Source:HGNC Symbol;Acc:HGNC:21695]	7	12570577	12660179	1	38.46	protein_coding	, NM_001112706, NM_033128		85477	38.9291	-0.0553434	0.962365	0.896514	0.962002	-0.488005	0.71301	0.243544	1	-0.432662	0.740893	0.300151	0.602969	8.4	14	85.8	8	13.8	96.8	19.8	19.8	83.8	8.01248	8.04034	8.04925	8.00355	8.03793	8.10769	8.179	8.11677	8.0381
ENSG00000006756	ARSD	arylsulfatase D [Source:HGNC Symbol;Acc:HGNC:717]	X	2903970	2929351	-1	48.88	protein_coding	NM_001669, NM_009589	Hs.528631	414	307.203	0.111144	1.08008	0.467889	0.727557	-0.0295075	0.979755	0.846918	1	-0.140652	0.907109	0.360349	0.662996	336.6	358.7	235.4	336.2	317	212.9	416.7	345	206.4	9.17766	9.28242	9.29228	9.17675	9.18098	9.2213	9.35897	9.24998	9.1998
ENSG00000006757	PNPLA4	patatin like phospholipase domain containing 4 [Source:HGNC Symbol;Acc:HGNC:24887]	X	7898247	7927739	-1	40.45	protein_coding	NM_004650, NM_001172672, NM_001142389		8228	71.7569	0.660709	1.58086	0.0159239	0.075139	-0.0447687	0.969445	0.865975	1	-0.705477	0.61324	0.0103915	0.0602612	95	90.1	57.2	61.4	51.9	39.7	111.1	74.9	64.5	8.39775	8.46666	8.387	8.20073	8.22951	8.25451	8.47854	8.38085	8.4355
ENSG00000006788	MYH13	myosin heavy chain 13 [Source:HGNC Symbol;Acc:HGNC:7571]	17	10300865	10373130	-1	45.88	protein_coding	, NM_003802	Hs.711142	8735	0.117244	0.9169	1.88805	0.822209	NA	0.807064	1.74965	0.843211	1	0	1	1	NA	1.1	0	0	0	0	0	0	0	0	7.55222	7.47793	7.47793	7.44078	7.47793	7.47793	7.44078	7.47793	7.47793
ENSG00000006831	ADIPOR2	adiponectin receptor 2 [Source:HGNC Symbol;Acc:HGNC:24041]	12	1688574	1788678	1	39.4	protein_coding	, NM_024551	Hs.371642, Hs.735430	79602	1183.56	0.144691	1.10549	0.148254	0.37498	-0.0174915	0.987949	0.861091	1	-0.162183	0.893672	0.105966	0.327389	1071	1267.7	1316.2	978.4	1221.7	1107.2	1151	1258.7	1280.1	10.5689	10.5795	10.6393	10.4686	10.5369	10.4413	10.6502	10.5713	10.6071
ENSG00000006837	CDKL3	cyclin dependent kinase like 3 [Source:HGNC Symbol;Acc:HGNC:15483]	5	134286350	134371047	-1	40.16	protein_coding	, NM_001113575, NM_001300853, NM_016508	Hs.719926	51265	5.06199	-0.123715	0.917821	0.895447	0.961432	0.435995	1.35284	0.656161	1	0.55971	1.47397	0.56615	NA	4.2	3.5	8.3	3.2	4.6	10.2	4	2.2	5.4	7.71504	7.70704	7.71226	7.6859	7.73696	7.74562	7.70831	7.66524	7.65135
ENSG00000007001	UPP2	uridine phosphorylase 2 [Source:HGNC Symbol;Acc:HGNC:23061]	2	157876702	158136154	1	40.24	protein_coding	NM_001135098, NM_173355	Hs.128427	151531	1.11908	0.111651	1.08046	0.953396	NA	1.03013	2.04221	0.61537	1	0.918479	1.89012	0.656141	NA	2.1	0.9	0.9	0.8	1.2	2	0	1.1	1.1	7.64473	7.56283	7.55236	7.58401	7.57782	7.60294	7.48716	7.57525	7.5606
ENSG00000007038	PRSS21	protease, serine 21 [Source:HGNC Symbol;Acc:HGNC:9485]	16	2817180	2826304	1	55.65	protein_coding	NM_144956, NM_006799, NM_001270452, NM_144957,		10942	0.311659	2.03743	4.10513	0.612813	NA	1.92759	3.8042	0.632094	1	0	1	1	NA	1.1	1.7	0	0	0	0	0	0	0	7.56817	7.58953	7.49387	7.45672	7.44604	7.49387	7.45672	7.44604	7.49387
ENSG00000007047	MARK4	microtubule affinity regulating kinase 4 [Source:HGNC Symbol;Acc:HGNC:13538]	19	45079288	45305283	1	53.57	protein_coding	, NM_001199867, NM_031417	Hs.34314	57787	409.398	0.00885065	1.00615	0.945745	0.980104	-0.0265437	0.98177	0.838615	1	-0.0353943	0.975765	0.786415	0.921218	402	382.3	437.5	424.7	355	436	405.8	378	463.2	9.47019	9.51301	9.47282	9.51821	9.45037	9.46971	9.47839	9.50341	9.52427
ENSG00000007062	PROM1	prominin 1 [Source:HGNC Symbol;Acc:HGNC:9454]	4	15963076	16084378	-1	43.17	protein_coding	, NM_001145848, NM_001145847, NM_006017, NM_001145849, NM_001145851, NM_001145850, NM_001145852	Hs.614734, Hs.736099	8842	3204.7	0.249081	1.18845	0.00559925	0.0318793	0.0722455	1.05135	0.42121	1	-0.176835	0.884641	0.0496949	0.195615	3851.5	2980.7	3469.5	3407.8	2649.7	2634.2	3959.1	2902	2987.9	11.8229	11.8434	11.9655	11.6613	11.6916	11.6078	11.8595	11.8087	11.7703
ENSG00000007080	CCDC124	coiled-coil domain containing 124 [Source:HGNC Symbol;Acc:HGNC:25171]	19	17933016	17943991	1	55.84	protein_coding	NM_001136203, NM_138442		115098	506.802	-0.169741	0.889002	0.189981	0.439464	-0.179341	0.883106	0.167159	1	-0.00959982	0.993368	0.940858	0.97803	479.1	490.8	430.1	526.7	511.7	535.8	484.2	523.5	579.3	9.64884	9.64849	9.52217	9.73692	9.68729	9.72374	9.65868	9.70866	9.79853
ENSG00000007129	CEACAM21	carcinoembryonic antigen related cell adhesion molecule 21 [Source:HGNC Symbol;Acc:HGNC:28834]	19	41549518	41586844	1	44.66	protein_coding	, NM_001288773, NM_001290113, NM_033543, NM_001098506	Hs.655885	90273	0.128061	-1.00664	0.497705	0.805143	NA	0	1	1	1	0.851953	1.80494	0.834616	NA	0	0	0	0	1.2	0	0	0	0	7.47849	7.43966	7.47849	7.47849	7.55613	7.47849	7.47849	7.43966	7.47849
ENSG00000007168	PAFAH1B1	platelet activating factor acetylhydrolase 1b regulatory subunit 1 [Source:HGNC Symbol;Acc:HGNC:8574]	17	2593210	2685615	1	42.4	protein_coding	, NM_000430	Hs.77318	5048	1816.56	-0.07669	0.948231	0.413898	0.685954	0.0410932	1.02889	0.66258	1	0.117783	1.08507	0.210839	0.498829	1641.9	1822.4	1924.4	1745.7	1740.3	2221.6	1605.5	1663.2	1984.1	11.0528	11.1243	10.9963	11.1271	11.0681	11.1752	11.0258	11.0131	11.0341
ENSG00000007171	NOS2	nitric oxide synthase 2 [Source:HGNC Symbol;Acc:HGNC:7873]	17	27756766	27800499	-1	51.36	protein_coding	NM_000625,	Hs.709191	4843	2.05548	-2.77948	0.145645	0.130716	NA	-0.582316	0.667891	0.770757	1	2.19716	4.58576	0.229374	NA	1.1	0	0	1.6	11.5	1	0	3.3	0	7.59669	7.37985	7.53154	7.62218	7.74726	7.64104	7.48525	7.57702	7.53154
ENSG00000007174	DNAH9	dynein axonemal heavy chain 9 [Source:HGNC Symbol;Acc:HGNC:2953]	17	11598431	11969748	1	42.63	protein_coding	NM_001372, NM_004662	Hs.567259	1770	0.345783	-1.31393	0.402225	0.745374	NA	-0.974282	0.508993	0.810125	1	0.339644	1.26544	0.93269	NA	0	0	0	0	0	2	0	0	1.1	7.49524	7.49524	7.40615	7.49524	7.49524	7.56096	7.49524	7.49524	7.51862
ENSG00000007202	KIAA0100	KIAA0100 [Source:HGNC Symbol;Acc:HGNC:28960]	17	28614440	28645454	-1	46.75	protein_coding	NM_001321560, NM_014680,	Hs.151761	9703	1574.66	-0.102367	0.931503	0.316214	0.592088	-0.00907953	0.993726	0.929361	1	0.0932875	1.0668	0.36206	0.665117	1378.1	1479.4	1738	1677.2	1437.2	1813.1	1402.1	1379.9	1866.9	10.8089	10.9325	10.8473	11.043	10.8983	10.899	10.8292	10.8504	10.9348
ENSG00000007216	SLC13A2	solute carrier family 13 member 2 [Source:HGNC Symbol;Acc:HGNC:10917]	17	28473293	28497781	1	52.55	protein_coding	NM_001145975, NM_003984, NM_001346683, NM_001346684		9058	14.516	0.601598	1.5174	0.310096	0.584604	0.158678	1.11626	0.785009	1	-0.44292	0.735644	0.460686	0.748346	21.1	19.2	11.1	12	11.5	10.2	11.9	13.2	20.4	7.9551	7.93591	7.83585	7.83314	7.82938	7.82115	7.83245	7.85539	7.96369
ENSG00000007237	GAS7	growth arrest specific 7 [Source:HGNC Symbol;Acc:HGNC:4169]	17	9910609	10198551	-1	47.97	protein_coding	NM_001130831, NM_201433, NM_201432, NM_003644	Hs.462214	8522	362.625	0.0450278	1.0317	0.769611	0.907672	0.0545049	1.0385	0.723715	1	0.00947711	1.00659	0.951155	0.982838	340.8	255.5	508.6	301.2	251.3	530.7	387	205	483.7	9.35611	9.41491	9.36064	9.25646	9.4026	9.40065	9.46284	9.2579	9.31413
ENSG00000007255	TRAPPC6A	trafficking protein particle complex 6A [Source:HGNC Symbol;Acc:HGNC:23069]	19	45162928	45178237	-1	56.86	protein_coding	NM_024108, NM_001270893, NM_001270891, NM_001270892,		79090	111.05	0.544849	1.45887	0.0195596	0.0882573	0.0827366	1.05902	0.718152	1	-0.462113	0.725922	0.0497716	0.195745	149.8	140.9	82.1	132.3	93.4	41.8	153.8	135.6	69.9	8.57948	8.64171	8.67483	8.50613	8.41984	8.40397	8.59531	8.61938	8.60212
ENSG00000007264	MATK	megakaryocyte-associated tyrosine kinase [Source:HGNC Symbol;Acc:HGNC:6906]	19	3777970	3802129	-1	54.4	protein_coding	NM_139354, NM_139355, NM_002378	Hs.631845	4145	0.117244	0.9169	1.88805	0.822209	NA	0.807064	1.74965	0.843211	1	0	1	1	NA	1.1	0	0	0	0	0	0	0	0	7.55222	7.47793	7.47793	7.44078	7.47793	7.47793	7.44078	7.47793	7.47793
ENSG00000007306	CEACAM7	carcinoembryonic antigen related cell adhesion molecule 7 [Source:HGNC Symbol;Acc:HGNC:1819]	19	41673307	41706976	-1	47.86	protein_coding	NM_001291485, NM_006890,	Hs.74466	1087	1.73272	-4.41292	0.0469439	0.05363	NA	0	1	1	1	4.25822	19.1361	0.0625819	NA	0	0	0	6.4	9.2	0	0	0	0	7.44129	7.42287	7.53247	7.71485	7.75167	7.53247	7.44129	7.42287	7.53247
ENSG00000007312	CD79B	CD79b molecule [Source:HGNC Symbol;Acc:HGNC:1699]	17	63928740	63932354	-1	60.69	protein_coding	NM_001039933, NM_000626, NM_021602,	Hs.89575	974	0	NA	NA	NA	NA	NA	NA	NA	NA	NA	NA	NA	NA	0	0	0	0	0	0	0	0	0	7.46554	7.46554	7.46554	7.46554	7.46554	7.46554	7.46554	7.46554	7.46554
ENSG00000007314	SCN4A	sodium voltage-gated channel alpha subunit 4 [Source:HGNC Symbol;Acc:HGNC:10591]	17	63938554	63972918	-1	56.1	protein_coding	NM_000334,	Hs.46038	6329	2.91767	-0.441913	0.736158	0.773606	NA	-0.553644	0.681297	0.718713	1	-0.111731	0.925477	0.940688	NA	3.2	3.5	0	0	5.8	2	3	8.8	0	7.6784	7.55346	7.56054	7.48547	7.61078	7.71535	7.67256	7.67219	7.56054
ENSG00000007341	ST7L	suppression of tumorigenicity 7 like [Source:HGNC Symbol;Acc:HGNC:18441]	1	112523518	112620825	-1	39.05	protein_coding	, NM_138728, NM_017744, NM_138727, NM_001308264, NM_138729	Hs.201921	54879	144.063	0.0111996	1.00779	0.956783	0.983943	0.103985	1.07474	0.617561	1	0.0927852	1.06643	0.656655	0.864196	143.5	155.7	142.1	128.3	140.6	173.2	144.9	112.4	155.8	8.74493	8.80783	8.66622	8.67999	8.74654	8.78763	8.75054	8.62108	8.72161
ENSG00000007350	TKTL1	transketolase like 1 [Source:HGNC Symbol;Acc:HGNC:11835]	X	154295671	154330350	1	48.34	protein_coding	NM_012253, NM_001145933, NM_001145934	Hs.102866	8277	0	NA	NA	NA	NA	NA	NA	NA	NA	NA	NA	NA	NA	0	0	0	0	0	0	0	0	0	7.46554	7.46554	7.46554	7.46554	7.46554	7.46554	7.46554	7.46554	7.46554
ENSG00000007372	PAX6	paired box 6 [Source:HGNC Symbol;Acc:HGNC:8620]	11	31784779	31818062	-1	49.72	protein_coding	, NM_000280, NM_001258464, NM_001604, NM_001258465, NM_001258462, NM_001258463, NM_001310158, NM_001127612, NM_001310160, NM_001310161, NM_001310159	Hs.270303	5080	4.60038	1.25062	2.37943	0.239856	0.505535	-0.0442771	0.969776	0.964103	1	-1.2949	0.407566	0.225516	NA	7.4	6.1	3.7	4	2.3	1	5	4.4	7.5	7.73451	7.73885	7.69418	7.65648	7.63536	7.59535	7.68152	7.6983	7.78298
ENSG00000007376	RPUSD1	RNA pseudouridylate synthase domain containing 1 [Source:HGNC Symbol;Acc:HGNC:14173]	16	784974	788397	-1	67.17	protein_coding	, NM_058192, NM_001324410, NM_001324086, NM_001324411, NM_001324413, NM_001324412, NM_001324415, NM_001324414	Hs.101742	113000	240.218	-0.0306699	0.978966	0.85366	0.945213	-0.164398	0.892301	0.322143	1	-0.133728	0.911473	0.420972	0.718163	214.2	183.7	295.4	233.5	210.9	253.6	226.2	240.3	304.2	9.026	8.96633	9.09005	9.08685	9.05927	8.974	9.06441	9.15166	9.1132
ENSG00000007384	RHBDF1	rhomboid 5 homolog 1 [Source:HGNC Symbol;Acc:HGNC:20561]	16	58059	76355	-1	61.15	protein_coding	NM_022450,		64285	973.238	-0.191401	0.875755	0.0855036	0.260905	-0.0520545	0.964562	0.641604	1	0.139346	1.10141	0.211478	0.499601	858.9	775.1	1128.8	905.9	1050	1178.5	842.4	860.8	1158.6	10.3254	10.1914	10.3114	10.3827	10.5192	10.3604	10.3047	10.3021	10.341
ENSG00000007392	LUC7L	LUC7 like [Source:HGNC Symbol;Acc:HGNC:6723]	16	188969	229463	-1	47.33	protein_coding	, NM_201412, NM_018032, NM_001320226, NM_001330420	Hs.16803	55692	806.139	0.00855403	1.00595	0.934858	0.976368	-0.025292	0.982622	0.809316	1	-0.0338461	0.976813	0.747317	0.905242	959.2	769	681.2	952.1	775.7	668.2	973.4	768.2	708.3	10.1339	10.1339	10.1298	10.1258	10.1429	10.1104	10.15	10.1328	10.1695
ENSG00000007402	CACNA2D2	calcium voltage-gated channel auxiliary subunit alpha2delta 2 [Source:HGNC Symbol;Acc:HGNC:1400]	3	50362799	50504244	-1	56.52	protein_coding	, NM_001005505, NM_001291101, NM_006030, NM_001174051	Hs.476273	9254	12.1128	0.785593	1.7238	0.213647	0.472184	1.08813	2.12599	0.0932245	1	0.30254	1.23331	0.651823	0.862071	14.8	15.7	22.2	13.5	11.5	6.1	9.9	7.7	7.5	7.86573	7.89829	7.98542	7.8482	7.83665	7.7452	7.79112	7.77011	7.77444
ENSG00000007516	BAIAP3	BAI1 associated protein 3 [Source:HGNC Symbol;Acc:HGNC:948]	16	1333601	1349441	1	65.72	protein_coding	NM_001199097, NM_001286464, NM_001199098, NM_001199099, NM_003933, NM_001199096	Hs.458427	8938	132.378	-0.10875	0.927391	0.596578	0.815152	-0.243081	0.844939	0.236048	1	-0.13433	0.911093	0.51141	0.782802	107.6	112	146.8	121.9	136	134.5	134.9	130.1	167.7	8.6115	8.61188	8.66521	8.6786	8.71997	8.61381	8.73606	8.69431	8.74713
ENSG00000007520	TSR3	TSR3, acp transferase ribosome maturation factor [Source:HGNC Symbol;Acc:HGNC:14175]	16	1349240	1351911	-1	62.57	protein_coding	NM_001001410,	Hs.134846	115939	392.664	-0.123901	0.917703	0.351008	0.628127	0.00629741	1.00437	0.962498	1	0.130198	1.09444	0.329636	0.632388	340.8	369.2	432	357.7	410.3	478.8	318.5	352.7	474	9.45385	9.43142	9.39005	9.49404	9.52218	9.48289	9.39878	9.39307	9.47373
ENSG00000007541	PIGQ	phosphatidylinositol glycan anchor biosynthesis class Q [Source:HGNC Symbol;Acc:HGNC:14135]	16	566995	584136	1	64.36	protein_coding	, NM_004204, NM_148920	Hs.744949	9091	267.119	-0.0822657	0.944573	0.585366	0.808744	0.130072	1.09435	0.394215	1	0.212338	1.15856	0.163954	0.433457	308.1	265.1	237.2	299.6	280.1	275	271.9	242.5	224.6	9.18047	9.14872	9.11698	9.15826	9.19056	9.22694	9.08318	9.08264	9.078
ENSG00000007545	CRAMP1	cramped chromatin regulator homolog 1 [Source:HGNC Symbol;Acc:HGNC:14122]	16	1612325	1677908	1	53.11	protein_coding	, NM_020825	Hs.603676	57585	223.291	0.0213458	1.01491	0.894885	0.961206	-0.0316584	0.978295	0.844929	1	-0.0530042	0.963927	0.744023	0.904441	220.5	208.2	240	221.5	212.1	224.1	214.3	228.1	240.8	9.01713	8.98594	9.02707	9.0202	8.99859	8.97798	8.99715	9.04995	9.02942
ENSG00000007866	TEAD3	TEA domain transcription factor 3 [Source:HGNC Symbol;Acc:HGNC:11716]	6	35473597	35497076	-1	56.75	protein_coding	, NM_003214		7005	572.017	0.0162519	1.01133	0.891693	0.959831	0.000282603	1.0002	0.998115	1	-0.0159693	0.988992	0.894029	0.964299	601.5	566.9	553.8	547.4	547.5	609.1	557.6	577.5	586.8	9.85259	9.80304	9.74846	9.7616	9.76959	9.84076	9.77937	9.82093	9.80434
ENSG00000007908	SELE	selectin E [Source:HGNC Symbol;Acc:HGNC:10718]	1	169722641	169764705	-1	39.37	protein_coding	, NM_000450	Hs.82848	6401	0.58065	-0.701378	0.614985	0.834547	NA	0.368615	1.29111	0.91389	1	1.06999	2.09942	0.752127	NA	0	0	1.8	0	2.3	0	0	0	1.1	7.51271	7.45782	7.57347	7.51271	7.62249	7.4261	7.51271	7.45782	7.53857
ENSG00000007923	DNAJC11	DnaJ heat shock protein family (Hsp40) member C11 [Source:HGNC Symbol;Acc:HGNC:25570]	1	6634168	6701924	-1	46.6	protein_coding	, NM_018198	Hs.462640	55735	562.281	-0.0540063	0.963258	0.657379	0.852731	-0.0152632	0.989476	0.90063	1	0.0387431	1.02722	0.751304	0.907389	556.1	579.2	524.3	600	526.7	595.9	585.4	561	532	9.73996	9.82144	9.73542	9.81342	9.73075	9.8582	9.78954	9.79073	9.7493
ENSG00000007933	FMO3	flavin containing monooxygenase 3 [Source:HGNC Symbol;Acc:HGNC:3771]	1	171090877	171117819	1	36.5	protein_coding	NM_006894, NM_001319173, NM_001002294, NM_001319174,	Hs.445350	2328	1.84327	2.19992	4.59452	0.255162	NA	0.514846	1.42884	0.775779	1	-1.68507	0.310988	0.388615	NA	3.2	6.1	0	0.8	0	0	1	5.5	0	7.62813	7.66178	7.56781	7.53204	7.39362	7.56781	7.54327	7.64804	7.56781
ENSG00000007944	MYLIP	myosin regulatory light chain interacting protein [Source:HGNC Symbol;Acc:HGNC:21155]	6	16129125	16148248	1	40.19	protein_coding	NM_013262,		29116	152.231	0.583712	1.4987	0.00928767	0.0484565	0.00648403	1.0045	0.976534	1	-0.577228	0.67025	0.0104173	0.0603326	135.1	124.2	260.3	63.7	107.2	182.3	148.8	136.7	211.7	8.84095	8.74511	8.86929	8.47071	8.66535	8.62	8.89821	8.79941	8.72059
ENSG00000007952	NOX1	NADPH oxidase 1 [Source:HGNC Symbol;Acc:HGNC:7889]	X	100843324	100874345	-1	41.14	protein_coding	NM_007052, NM_013955, NM_001271815		27035	36.1978	-2.41827	0.18708	5.75143e-08	1.29033e-06	-0.630496	0.645954	0.184103	1	1.78778	3.45283	3.04596e-05	0.000450142	12.7	13.1	12.9	57.4	131.4	37.7	14.9	24.2	21.5	7.90107	7.73526	7.92612	8.32725	8.55162	8.19764	7.93326	7.8747	8.03783
ENSG00000007968	E2F2	E2F transcription factor 2 [Source:HGNC Symbol;Acc:HGNC:3114]	1	23506430	23531220	-1	51.66	protein_coding	NM_004091,	Hs.194333	1870	3.27651	0.997112	1.996	0.50693	NA	-0.265621	0.831841	0.855124	1	-1.26273	0.416754	0.39942	NA	3.2	7.9	0	4.8	0	0	6	7.7	0	7.57138	7.71223	7.6099	7.61545	7.40829	7.6099	7.64286	7.70916	7.6099
ENSG00000008018	PSMB1	proteasome subunit beta 1 [Source:HGNC Symbol;Acc:HGNC:9537]	6	170535117	170553341	-1	39.81	protein_coding	NM_002793,		5689	967.866	-0.142861	0.905721	0.160428	0.395658	-0.0308032	0.978875	0.763313	1	0.112058	1.08077	0.272345	0.572428	994	986	808.5	1092.4	1104.1	883.1	953.6	1022.8	866.3	10.3172	10.2815	10.2813	10.4223	10.4076	10.3753	10.2716	10.322	10.3546
ENSG00000008056	SYN1	synapsin I [Source:HGNC Symbol;Acc:HGNC:11494]	X	47571898	47619943	-1	47.81	protein_coding	, NM_133499, NM_006950	Hs.225936	6853	11.3609	-0.523162	0.695845	0.412984	0.6853	0.707348	1.6328	0.305642	1	1.23051	2.3465	0.0689794	0.245265	6.3	14	12.9	11.2	23.1	13.2	3	12.1	6.4	7.81763	7.79018	7.85505	7.90647	7.90372	7.85982	7.73208	7.76228	7.7413
ENSG00000008083	JARID2	jumonji and AT-rich interaction domain containing 2 [Source:HGNC Symbol;Acc:HGNC:6196]	6	15246296	15522040	1	43.92	protein_coding	NM_004973, NM_001267040	Hs.269059	3720	219.531	0.142569	1.10387	0.447445	0.712378	-0.0388926	0.973402	0.835297	1	-0.181461	0.881809	0.335523	0.63889	338.7	224.8	126.4	223.9	216.7	153.8	291.7	253.5	146.2	9.12543	8.95984	8.91391	8.80913	8.93382	9.02864	9.00589	9.04679	8.9979
ENSG00000008086	CDKL5	cyclin dependent kinase like 5 [Source:HGNC Symbol;Acc:HGNC:11411]	X	18425583	18653629	1	40.21	protein_coding	NM_003159, NM_001037343, NM_001323289	Hs.659851	6792	468.56	-0.0153078	0.989446	0.910497	0.966582	0.00292533	1.00203	0.982912	1	0.0182331	1.01272	0.893971	0.964294	514.9	425.2	458.7	556.9	440.3	419.7	515	374.7	511.6	9.58189	9.63284	9.5997	9.65616	9.66383	9.52027	9.58198	9.52337	9.70007
ENSG00000008118	CAMK1G	calcium/calmodulin dependent protein kinase IG [Source:HGNC Symbol;Acc:HGNC:14585]	1	209583717	209613938	1	47.01	protein_coding	, NM_020439	Hs.199068	57172	0.638953	-1.80627	0.28593	0.569324	NA	0.743888	1.67468	0.820496	1	2.55016	5.85698	0.423842	NA	1.1	0	0	2.4	2.3	0	0	0	0	7.53326	7.45997	7.51485	7.58949	7.62463	7.51485	7.42181	7.45997	7.51485
ENSG00000008128	CDK11A	cyclin dependent kinase 11A [Source:HGNC Symbol;Acc:HGNC:1730]	1	1702730	1724324	-1	51.99	protein_coding	, NM_024011, NM_001313982, NM_033529, NM_001313896		728642	9.46287	0.173426	1.12773	0.811617	0.926989	-0.137186	0.909291	0.848878	1	-0.310613	0.806299	0.669562	0.869624	7.4	11.4	9.2	5.6	8.1	12.2	12.9	5.5	12.9	7.77607	7.85061	7.75833	7.7376	7.79326	7.80767	7.87023	7.74003	7.8179
ENSG00000008130	NADK	NAD kinase [Source:HGNC Symbol;Acc:HGNC:29831]	1	1751232	1780457	-1	53.7	protein_coding	NM_023018, NM_001198993, NM_001198994, NM_001198995,	Hs.654792	65220	928.608	-0.00984354	0.9932	0.923676	0.971207	-0.0729567	0.950688	0.477986	1	-0.0631131	0.957196	0.539835	0.800235	886.4	831.1	1016.2	951.3	810.2	990.1	959.5	887.2	1025.4	10.2391	10.279	10.2996	10.3158	10.2521	10.2708	10.3251	10.3488	10.3095
ENSG00000008196	TFAP2B	transcription factor AP-2 beta [Source:HGNC Symbol;Acc:HGNC:11743]	6	50818723	50847613	1	44.14	protein_coding	, NM_003221	Hs.33102	7021	0	NA	NA	NA	NA	NA	NA	NA	NA	NA	NA	NA	NA	0	0	0	0	0	0	0	0	0	7.46554	7.46554	7.46554	7.46554	7.46554	7.46554	7.46554	7.46554	7.46554
ENSG00000008197	TFAP2D	transcription factor AP-2 delta [Source:HGNC Symbol;Acc:HGNC:15581]	6	50713828	50772988	1	37.24	protein_coding	NM_172238,		83741	0	NA	NA	NA	NA	NA	NA	NA	NA	NA	NA	NA	NA	0	0	0	0	0	0	0	0	0	7.46554	7.46554	7.46554	7.46554	7.46554	7.46554	7.46554	7.46554	7.46554
ENSG00000008226	DLEC1	deleted in lung and esophageal cancer 1 [Source:HGNC Symbol;Acc:HGNC:2899]	3	38039205	38124025	1	48.5	protein_coding	, NM_001321153, NM_007335, NM_007337		9940	662.023	1.11318	2.16321	3.28638e-17	2.58212e-15	0.118684	1.08574	0.356712	1	-0.994492	0.501913	6.32682e-14	4.55812e-12	933.8	771.6	791	402.4	383.8	366.7	792.8	889.4	626.6	10.2335	10.0708	10.2216	9.40699	9.40684	9.49309	10.0585	10.2213	9.98423
ENSG00000008256	CYTH3	cytohesin 3 [Source:HGNC Symbol;Acc:HGNC:9504]	7	6161776	6272644	-1	44.78	protein_coding	NM_004227,	Hs.487479	9265	343.038	0.261948	1.1991	0.0707621	0.228827	0.0273535	1.01914	0.849629	1	-0.234594	0.849924	0.107521	0.329942	363	445.3	294.4	314.7	330.8	266.9	341.3	391.3	339.6	9.39107	9.45772	9.32199	9.27401	9.20329	9.24646	9.33992	9.34399	9.43654
ENSG00000008277	ADAM22	ADAM metallopeptidase domain 22 [Source:HGNC Symbol;Acc:HGNC:201]	7	87934143	88202889	1	37.29	protein_coding	NM_016351, NM_001324417, NM_021723, NM_001324420, NM_001324421, NM_004194, NM_021721, NM_001324419, NM_021722, NM_001324418	Hs.730222	53616	15.5673	0.441237	1.35777	0.451562	0.715554	0.145809	1.10635	0.801478	1	-0.295428	0.814831	0.618747	0.844098	25.3	9.6	19.4	12	10.4	16.3	19.8	17.6	9.7	7.96296	7.84256	7.94548	7.79418	7.85533	7.9063	7.90126	7.96051	7.80662
ENSG00000008282	SYPL1	synaptophysin like 1 [Source:HGNC Symbol;Acc:HGNC:11507]	7	106090503	106112576	-1	38.18	protein_coding	NM_182715, NM_006754,		6856	751.007	-0.102348	0.931515	0.361305	0.638082	-0.134672	0.910877	0.230535	1	-0.0323238	0.977844	0.77313	0.916501	603.6	741.9	781.8	622.3	772.2	901.5	693.6	736.2	906.1	10.0076	10.0526	9.961	10.0376	10.0941	10.1124	10.1462	10.0447	10.1179
ENSG00000008283	CYB561	cytochrome b561 [Source:HGNC Symbol;Acc:HGNC:2571]	17	63432304	63446378	-1	57.41	protein_coding	NM_001017917, NM_001915, NM_001330421, NM_001017916	Hs.355264	1534	102.092	-0.132788	0.912067	0.560736	0.791866	-0.117916	0.921518	0.607384	1	0.0148722	1.01036	0.948099	0.981518	70.7	98	120.9	86.8	103.7	124.3	85.3	91.5	137.6	8.47174	8.53316	8.50202	8.56552	8.56219	8.51723	8.55717	8.49909	8.57519
ENSG00000008294	SPAG9	sperm associated antigen 9 [Source:HGNC Symbol;Acc:HGNC:14524]	17	50962174	51120865	-1	40	protein_coding	NM_001130528, NM_001251971, NM_001130527, NM_003971	Hs.463439	9043	1938.6	-0.124139	0.917552	0.16335	0.400308	-0.0675353	0.954267	0.449375	1	0.0566034	1.04001	0.525558	0.791482	1660.9	1743.6	2160.7	1783.2	2003.1	2268.5	1768.2	1809.7	2249.6	11.0928	11.0749	11.1097	11.1791	11.2454	11.1708	11.1688	11.1204	11.1603
ENSG00000008300	CELSR3	cadherin EGF LAG seven-pass G-type receptor 3 [Source:HGNC Symbol;Acc:HGNC:3230]	3	48636469	48662915	-1	59.89	protein_coding	NM_001407,	Hs.631926	1951	187.632	0.19549	1.14511	0.28338	0.555745	0.0678639	1.04816	0.709276	1	-0.127626	0.915336	0.48716	0.766816	188.9	177.6	231.7	153.8	191.3	177.2	189.5	187.4	191.3	8.93383	8.86306	8.99589	8.80308	8.91189	8.8135	8.93608	8.89804	8.86361
ENSG00000008311	AASS	aminoadipate-semialdehyde synthase [Source:HGNC Symbol;Acc:HGNC:17366]	7	122075647	122144280	-1	36.48	protein_coding	, NM_005763		10157	438.2	-0.308481	0.807492	0.0214768	0.0946864	-0.00452345	0.996869	0.973437	1	0.303958	1.23453	0.0241449	0.114712	367.2	311.5	522.4	388.8	395.3	733.4	337.4	304.2	583.6	9.53089	9.46383	9.3769	9.57958	9.66195	9.71122	9.4604	9.44509	9.48275
ENSG00000008323	PLEKHG6	pleckstrin homology and RhoGEF domain containing G6 [Source:HGNC Symbol;Acc:HGNC:25562]	12	6310436	6328506	1	55.71	protein_coding	NM_018173, NM_001144856, NM_001144857	Hs.631660	55200	352.547	0.756409	1.68928	4.36845e-05	0.00049484	0.0414251	1.02913	0.8203	1	-0.714984	0.609212	0.000118034	0.00144052	479.1	461.9	299	202.4	268.5	245.5	460.4	496	260.1	9.57603	9.46342	9.42038	8.88833	9.01218	9.27051	9.53983	9.5286	9.31331
ENSG00000008324	SS18L2	SS18 like 2 [Source:HGNC Symbol;Acc:HGNC:15593]	3	42581840	42595114	1	47.77	protein_coding	NM_016305,		51188	105.363	-0.28132	0.822838	0.208887	0.465695	0.0563634	1.03984	0.804986	1	0.337683	1.26373	0.135296	0.383765	87.6	97.1	114.4	125.1	117.6	119.2	90.3	99.2	97.8	8.48473	8.51438	8.57118	8.66955	8.61429	8.59318	8.49945	8.52507	8.48938
ENSG00000008382	MPND	MPN domain containing [Source:HGNC Symbol;Acc:HGNC:25934]	19	4343527	4360086	1	55.95	protein_coding	NM_032868, NM_001159846, NM_001300862,	Hs.321689	84954	99.8261	0.355337	1.27928	0.132012	0.349264	0.133292	1.09679	0.569705	1	-0.222044	0.85735	0.352189	0.65568	114	90.1	130.1	97.2	81.8	81.5	112.1	97	94.6	8.553	8.52574	8.6595	8.4704	8.47997	8.41838	8.5443	8.56201	8.48983
ENSG00000008394	MGST1	microsomal glutathione S-transferase 1 [Source:HGNC Symbol;Acc:HGNC:7061]	12	16347142	16609259	1	36.94	protein_coding	, NM_020300, NM_001260511, NM_001260512, NM_001267598, NM_145764, NM_145792, NM_145791	Hs.389700, Hs.680544	4257	844.199	0.730658	1.6594	6.21568e-09	1.64658e-07	0.00405104	1.00281	0.973959	1	-0.726607	0.604324	8.15348e-09	2.70777e-07	942.3	1135.6	848.2	551.4	584.3	609.1	932.7	1184.8	809.3	10.3521	10.3828	10.2951	9.8032	9.68239	9.95599	10.341	10.4311	10.2453
ENSG00000008405	CRY1	cryptochrome circadian clock 1 [Source:HGNC Symbol;Acc:HGNC:2384]	12	106991364	107093829	-1	37.62	protein_coding	NM_004075,	Hs.151573	1407	470.863	-0.0935148	0.937237	0.467216	0.726886	-0.0170069	0.988281	0.895387	1	0.0765079	1.05446	0.553567	0.808979	431.6	512.7	433.8	484.4	524.4	458.4	419.7	479.4	493.3	9.58731	9.62754	9.55855	9.69177	9.64878	9.608	9.56269	9.56546	9.67522
ENSG00000008438	PGLYRP1	peptidoglycan recognition protein 1 [Source:HGNC Symbol;Acc:HGNC:8904]	19	46019153	46023065	-1	57.73	protein_coding	NM_005091		8993	1.26877	-0.448938	0.732582	0.807792	NA	1.91137	3.76165	0.357052	1	2.3603	5.13478	0.248115	NA	1.1	2.6	0.9	2.4	2.3	1	0	1.1	0	7.58918	7.59506	7.60377	7.64542	7.58403	7.60903	7.47774	7.53326	7.49954
ENSG00000008441	NFIX	nuclear factor I X [Source:HGNC Symbol;Acc:HGNC:7788]	19	12995608	13098796	1	55.28	protein_coding	NM_002501, NM_001271044, NM_001271043		4784	22.7873	-1.20414	0.434028	0.0178894	0.0824126	0.849933	1.80242	0.132952	1	2.05407	4.15277	0.000170671	0.0019585	33.8	21	4.6	40.6	47.3	26.5	14.9	13.2	3.2	7.99704	7.9002	7.85275	8.05666	8.14327	8.17492	7.78857	7.7988	7.8146
ENSG00000008513	ST3GAL1	ST3 beta-galactoside alpha-2,3-sialyltransferase 1 [Source:HGNC Symbol;Acc:HGNC:10862]	8	133454848	133571940	-1	49.4	protein_coding	NM_173344, NM_003033,	Hs.374257, Hs.736266	6482	532.027	-0.281243	0.822882	0.032173	0.129094	-0.0938675	0.937008	0.47826	1	0.187376	1.13869	0.154249	0.417192	579.3	667.5	228	598.4	827.5	328	534.8	753.9	270.8	9.68927	9.55891	9.53961	9.72077	9.7808	9.81681	9.61279	9.68311	9.6664
ENSG00000008516	MMP25	matrix metallopeptidase 25 [Source:HGNC Symbol;Acc:HGNC:14246]	16	3046681	3060726	1	58.2	protein_coding	NM_022468,	Hs.654979	64386	373.039	-1.92902	0.262608	8.04286e-31	1.87979e-28	-0.0934132	0.937303	0.593352	1	1.8356	3.56921	6.07347e-28	1.55021e-25	206.8	174.1	187.4	553	833.3	796.6	200.4	198.4	207.4	9.02705	8.8152	8.85279	9.83424	10.1506	10.0928	9.00567	8.90117	8.92135
ENSG00000008517	IL32	interleukin 32 [Source:HGNC Symbol;Acc:HGNC:16830]	16	3065297	3082192	1	53.36	protein_coding	NM_001012718, NM_004221, NM_001012633, NM_001012631, NM_001012635, NM_001012634, NM_001308078, NM_001012632, NM_001012636		9235	6481.01	-2.00779	0.248653	5.68565e-89	1.16644e-85	-0.112764	0.924815	0.265151	1	1.89503	3.7193	1.93633e-79	4.94233e-76	2909.2	3766.3	2882.5	11939.5	15379.6	11146.8	2840.8	3810.2	3654.3	11.8119	11.7906	11.7264	13.7296	13.7262	13.5598	11.7812	11.8059	12.0365
ENSG00000008710	PKD1	polycystin 1, transient receptor potential channel interacting [Source:HGNC Symbol;Acc:HGNC:9008]	16	2088710	2135898	-1	63.1	protein_coding	NM_001009944, NM_000296,	Hs.75813	5310	476.479	0.161093	1.11813	0.227146	0.488018	0.0128265	1.00893	0.923272	1	-0.148267	0.902334	0.268483	0.568094	554	486.4	445.8	443	454.1	427.8	511	559.9	406.3	9.71725	9.59963	9.66242	9.51025	9.53694	9.62572	9.64094	9.73187	9.58031
ENSG00000008735	MAPK8IP2	mitogen-activated protein kinase 8 interacting protein 2 [Source:HGNC Symbol;Acc:HGNC:6883]	22	50600685	50613981	1	63.07	protein_coding	NM_012324,	Hs.558180	23542	129.327	-0.662376	0.631837	0.00134629	0.00969496	0.295779	1.22755	0.171606	1	0.958155	1.94282	6.0055e-06	0.000107391	104.5	102.4	133.8	170.5	147.5	226.1	102.2	69.4	107.5	8.55674	8.64026	8.57494	8.83871	8.84331	8.91154	8.54546	8.45733	8.45443
ENSG00000008838	MED24	mediator complex subunit 24 [Source:HGNC Symbol;Acc:HGNC:22963]	17	40019097	40061215	-1	50.63	protein_coding	, NM_001267797, NM_014815, NM_001079518, NM_001330211	Hs.462983	9862	660.516	-0.00896669	0.993804	0.936741	0.976995	-0.0873686	0.941238	0.439545	1	-0.0784019	0.947106	0.488506	0.767592	688	632.5	617.5	637.4	652.3	659	721.4	670.1	666.4	9.94859	9.9097	9.89229	9.87198	9.9404	9.95703	9.99688	9.96735	9.96812
ENSG00000008853	RHOBTB2	Rho related BTB domain containing 2 [Source:HGNC Symbol;Acc:HGNC:18756]	8	22987417	23020199	1	53.51	protein_coding	NM_001160036, NM_001160037, NM_015178	Hs.372688	23221	354.561	0.174812	1.12882	0.199875	0.453816	0.0428376	1.03014	0.753113	1	-0.131974	0.912582	0.336376	0.639691	365.1	347.3	405.2	315.5	314.6	359.6	338.4	367	378.3	9.42739	9.3778	9.42004	9.30747	9.29733	9.31802	9.36416	9.42389	9.36096
ENSG00000008869	HEATR5B	HEAT repeat containing 5B [Source:HGNC Symbol;Acc:HGNC:29273]	2	36968383	37084342	-1	38.59	protein_coding	, NM_019024	Hs.744084	54497	449.702	0.296361	1.22804	0.0198179	0.0891176	0.0638682	1.04526	0.613896	1	-0.232493	0.851163	0.0694196	0.246437	449.5	464.6	542.7	380.9	345.8	463.5	433.6	413.3	553.5	9.62686	9.68789	9.61033	9.48157	9.43163	9.46364	9.59466	9.58358	9.62912
ENSG00000008952	SEC62	SEC62 homolog, preprotein translocation factor [Source:HGNC Symbol;Acc:HGNC:11846]	3	169966635	169998373	1	36.6	protein_coding	, NM_003262	Hs.744859	7095	1733.84	-0.0459433	0.968656	0.614715	0.826604	-0.0255859	0.982422	0.77967	1	0.0203574	1.01421	0.823854	0.934798	1550.1	1812.7	1756.4	1668.4	1792.2	1819.3	1659.1	1713.9	1832.5	10.9589	11.043	10.984	11.0473	11.0291	11.0269	11.0405	10.9747	11.0358
ENSG00000008988	RPS20	ribosomal protein S20 [Source:HGNC Symbol;Acc:HGNC:10405]	8	56067295	56074581	-1	41.97	protein_coding	NM_001146227, NM_001023,		6224	2398.49	-0.351375	0.783837	0.00119435	0.00874191	-0.0181136	0.987523	0.867818	1	0.333262	1.25986	0.00214415	0.0167217	2089.3	2212.5	2256.7	3001.4	2955.1	2417.2	1970.6	2407.1	2276.4	11.2802	11.2511	11.3771	11.7415	11.6206	11.464	11.2075	11.3575	11.3881
ENSG00000009307	CSDE1	cold shock domain containing E1 [Source:HGNC Symbol;Acc:HGNC:29905]	1	114716913	114758676	-1	38.28	protein_coding	NM_007158, NM_001007553, NM_001242893, NM_001130523, NM_001242892, NM_001242891	Hs.69855	7812	4678.27	-0.231226	0.851911	0.00396692	0.0240069	-0.0130745	0.990978	0.870921	1	0.218151	1.16324	0.00663336	0.0422839	4356.9	4397.1	4468.2	5218	4997.4	5311.1	4397.7	4229	4729.1	12.2059	12.251	12.1879	12.4487	12.4231	12.4209	12.2184	12.1989	12.2642
ENSG00000009335	UBE3C	ubiquitin protein ligase E3C [Source:HGNC Symbol;Acc:HGNC:16803]	7	157138913	157269372	1	42.12	protein_coding	NM_014671,	Hs.118351	9690	1326.19	-0.0750995	0.949277	0.4616	0.722083	-0.0384286	0.973715	0.707041	1	0.0366709	1.02574	0.719739	0.893461	1182.9	1307.9	1381.7	1361.7	1222.9	1493.3	1192.7	1312.7	1480	10.6371	10.719	10.6369	10.7999	10.6413	10.7287	10.6466	10.7232	10.718
ENSG00000009413	REV3L	REV3 like, DNA directed polymerase zeta catalytic subunit [Source:HGNC Symbol;Acc:HGNC:9968]	6	111299028	111483715	-1	36.9	protein_coding	, NM_001286432, NM_001286431, NM_002912	Hs.232021	5980	248.341	0.302772	1.23351	0.0614813	0.207114	0.0595907	1.04217	0.711161	1	-0.243181	0.84488	0.136035	0.385066	315.5	258.1	235.4	243.8	189	220	279.8	264.5	228.9	9.18141	9.15115	9.10682	8.98399	8.93187	9.05884	9.08721	9.16959	9.08695
ENSG00000009694	TENM1	teneurin transmembrane protein 1 [Source:HGNC Symbol;Acc:HGNC:8117]	X	124375903	124963817	-1	37.17	protein_coding	NM_014253, NM_001163278, NM_001163279	Hs.23796	10178	14.7402	1.56334	2.95538	0.0106529	0.0542713	0.839742	1.78973	0.149459	1	-0.7236	0.605584	0.256463	0.554012	36.9	23.6	8.3	14.3	8.1	2	21.8	13.2	4.3	7.98403	7.96878	7.93436	7.73975	7.75191	7.77703	7.83461	7.83769	7.84699
ENSG00000009709	PAX7	paired box 7 [Source:HGNC Symbol;Acc:HGNC:8621]	1	18631006	18748866	1	52.35	protein_coding	NM_013945, NM_002584, NM_001135254,	Hs.113253	5081	0	NA	NA	NA	NA	NA	NA	NA	NA	NA	NA	NA	NA	0	0	0	0	0	0	0	0	0	7.46554	7.46554	7.46554	7.46554	7.46554	7.46554	7.46554	7.46554	7.46554
ENSG00000009724	MASP2	mannan binding lectin serine peptidase 2 [Source:HGNC Symbol;Acc:HGNC:6902]	1	11026523	11047233	-1	50.21	protein_coding	NM_006610, NM_139208	Hs.655645	10747	88.9455	0.268825	1.20483	0.317589	0.593819	0.00434214	1.00301	0.987023	1	-0.264482	0.832497	0.328521	0.631692	140.3	102.4	47.1	80.5	85.3	59.1	134	102.5	49.4	8.55644	8.48032	8.4158	8.26591	8.39036	8.5022	8.52936	8.48102	8.4337
ENSG00000009765	IYD	iodotyrosine deiodinase [Source:HGNC Symbol;Acc:HGNC:21071]	6	150368892	150405969	1	41.6	protein_coding	NM_001164694, NM_203395, NM_001318495, NM_001164695	Hs.310225	389434	72.3008	1.78843	3.45438	5.28661e-08	1.1933e-06	-0.019817	0.986358	0.947512	1	-1.80824	0.285538	4.09011e-08	1.19214e-06	102.4	90.1	84	14.3	44.9	26.5	83.3	123.4	81.7	8.59259	8.37977	8.48247	7.9292	8.09041	8.06169	8.49183	8.54345	8.46946
ENSG00000009780	FAM76A	family with sequence similarity 76 member A [Source:HGNC Symbol;Acc:HGNC:28530]	1	27725979	27763122	1	43.35	protein_coding	NM_152660, NM_001143915, NM_001143913, NM_001143914, NM_001143912		199870	54.4549	0.0477033	1.03362	0.877392	0.955142	-0.146636	0.903354	0.633643	1	-0.194339	0.873973	0.529898	0.79342	69.6	40.2	50.8	59.8	47.3	46.9	65.5	61.7	48.4	8.28334	8.18184	8.26905	8.21946	8.2377	8.2397	8.25714	8.3404	8.25119
ENSG00000009790	TRAF3IP3	TRAF3 interacting protein 3 [Source:HGNC Symbol;Acc:HGNC:30766]	1	209756032	209782320	1	45.61	protein_coding	, NM_025228, NM_001320144, NM_001320143, NM_001287754	Hs.147434	80342	18.9167	0.361446	1.28471	0.476151	0.734351	0.111226	1.08015	0.825	1	-0.25022	0.840768	0.626023	0.84696	23.2	17.5	22.2	13.5	12.7	23.4	21.8	17.6	18.3	7.97872	7.95458	7.94354	7.85681	7.88775	7.95782	7.96314	7.95634	7.89731
ENSG00000009830	POMT2	protein O-mannosyltransferase 2 [Source:HGNC Symbol;Acc:HGNC:19743]	14	77274956	77320884	-1	47.08	protein_coding	NM_013382,	Hs.132989	29954	333.564	-0.0117486	0.99189	0.935979	0.976819	0.0753936	1.05365	0.608559	1	0.0871422	1.06226	0.554306	0.809398	291.2	318.5	406.1	285.2	333.1	407.4	317.5	270	373	9.29469	9.34292	9.33556	9.27855	9.37932	9.33842	9.36307	9.21407	9.26234
ENSG00000009844	VTA1	vesicle trafficking 1 [Source:HGNC Symbol;Acc:HGNC:20954]	6	142147162	142224689	1	35.53	protein_coding	NM_016485, NM_001286372, NM_001286371		51534	571.258	-0.218474	0.859474	0.0716739	0.230676	0.0182246	1.01271	0.88169	1	0.236698	1.17829	0.0521809	0.202545	488.6	509.2	635.9	596	612	685.5	526.9	458.5	628.8	9.70491	9.76463	9.76992	9.89355	9.9409	9.84521	9.77535	9.66827	9.75867
ENSG00000009950	MLXIPL	MLX interacting protein like [Source:HGNC Symbol;Acc:HGNC:12744]	7	73593194	73624543	-1	56.25	protein_coding	, NM_032951, NM_032953, NM_032952, NM_032954	Hs.647055	51085	815.248	1.7523	3.36895	5.78346e-23	7.96908e-21	0.256394	1.19449	0.133992	1	-1.4959	0.354559	5.49203e-17	5.80628e-15	1574.3	1344.7	244.6	438.2	594.7	47.9	1381.2	1579.4	132.2	10.3476	10.0751	10.2692	8.99799	9.19732	9.39983	10.1924	10.2655	9.86898
ENSG00000009954	BAZ1B	bromodomain adjacent to zinc finger domain 1B [Source:HGNC Symbol;Acc:HGNC:961]	7	73440398	73522278	-1	43.19	protein_coding	NM_032408,	Hs.743372	9031	1116.65	0.0295134	1.02067	0.764365	0.905818	0.0474606	1.03344	0.630648	1	0.0179472	1.01252	0.855999	0.949357	1186	1126	1097.4	1186.4	1050	1105.2	1114.3	1061.4	1123.2	10.5232	10.548	10.4883	10.5235	10.4695	10.4963	10.4524	10.4816	10.5145
ENSG00000010017	RANBP9	RAN binding protein 9 [Source:HGNC Symbol;Acc:HGNC:13727]	6	13621498	13711564	-1	36.94	protein_coding	NM_005493,	Hs.708182	10048	547.453	0.082655	1.05897	0.503553	0.755336	-0.0719471	0.951353	0.559701	1	-0.154602	0.89838	0.211858	0.500234	517	463.7	663.6	458.9	484.1	604	540.8	465.1	729.8	9.76956	9.73302	9.74596	9.65971	9.77234	9.65268	9.81191	9.73582	9.84253
ENSG00000010030	ETV7	ETS variant 7 [Source:HGNC Symbol;Acc:HGNC:18160]	6	36354091	36387800	-1	49.34	protein_coding	NM_001207035, NM_001207039, NM_016135, NM_001207038, NM_001207036, NM_001207040, NM_001207037, NM_001207041		51513	47.6283	-3.53478	0.0862831	2.17266e-15	1.40266e-13	-0.109189	0.927109	0.829851	1	3.42559	10.745	1.9391e-14	1.47429e-12	11.6	16.6	4.6	78.1	155.6	127.3	12.9	16.5	5.4	7.88585	7.79479	7.75828	8.45922	8.66239	8.71585	7.90572	7.7936	7.77666
ENSG00000010072	SPRTN	SprT-like N-terminal domain [Source:HGNC Symbol;Acc:HGNC:25356]	1	231337104	231355023	1	41.57	protein_coding	, NM_032018, NM_001261462, NM_001010984		83932	228.737	-0.100343	0.932811	0.548558	0.784857	-0.0271475	0.981359	0.871904	1	0.0731955	1.05204	0.663062	0.866664	184.7	236.2	246.4	222.3	212.1	279.1	204.4	238.1	235.4	8.96154	9.04988	9.00632	9.08786	8.97359	9.09974	9.02959	9.05552	8.97294
ENSG00000010165	METTL13	methyltransferase like 13 [Source:HGNC Symbol;Acc:HGNC:24248]	1	171781664	171814023	1	43.61	protein_coding	, NM_014955, NM_001007239, NM_015935	Hs.494705	51603	306.343	-0.137428	0.909139	0.357443	0.634599	-0.0761945	0.948556	0.611912	1	0.0612335	1.04336	0.682531	0.874998	283.8	284.3	304.6	304.4	367.7	291.3	290.7	319.6	310.6	9.22316	9.14754	9.254	9.27772	9.35526	9.21904	9.24174	9.23983	9.26958
ENSG00000010219	DYRK4	dual specificity tyrosine phosphorylation regulated kinase 4 [Source:HGNC Symbol;Acc:HGNC:3095]	12	4562204	4615302	1	42.77	protein_coding	, NM_003845, NM_001282286, NM_001282285		8798	36.4338	-0.139533	0.907813	0.702002	0.876741	-0.142779	0.905773	0.696775	1	-0.00324572	0.997753	0.992901	0.998157	35.9	37.6	28.6	39	39.2	33.6	39.7	47.4	26.9	8.09281	8.08203	8.10284	8.12016	8.09539	8.15051	8.12562	8.16116	8.08523
ENSG00000010244	ZNF207	zinc finger protein 207 [Source:HGNC Symbol;Acc:HGNC:12998]	17	32350117	32381886	1	38.47	protein_coding	NM_001098507, NM_003457, NM_001032293,	Hs.500775, Hs.716993	7756	1108.63	-0.118724	0.921002	0.23427	0.497301	-0.0165031	0.988626	0.869245	1	0.102221	1.07343	0.307213	0.610567	1019.3	1060.3	1141.7	1160.1	1071.9	1266.1	1029	1086.7	1142.5	10.4385	10.4772	10.4506	10.5837	10.4892	10.569	10.4489	10.5047	10.4514
ENSG00000010256	UQCRC1	ubiquinol-cytochrome c reductase core protein I [Source:HGNC Symbol;Acc:HGNC:12585]	3	48599002	48610976	-1	53.04	protein_coding	, NM_003365	Hs.119251	7384	1420.96	0.120268	1.08694	0.203336	0.458529	-0.00896064	0.993808	0.924442	1	-0.129229	0.91432	0.172824	0.446155	1514.2	1656.1	1186	1439	1527.1	1054.3	1616.4	1687.4	1108.1	10.7592	10.79	10.8351	10.6987	10.6926	10.7021	10.8374	10.8126	10.758
ENSG00000010270	STARD3NL	STARD3 N-terminal like [Source:HGNC Symbol;Acc:HGNC:19169]	7	38178222	38230671	1	38.4	protein_coding	NM_032016,	Hs.744885	83930	401.767	-0.294829	0.815169	0.0311451	0.126113	-0.0151371	0.989563	0.912944	1	0.279692	1.21394	0.0418219	0.17281	323.9	315	480.9	429.5	391.9	536.8	305.6	322.9	509.5	9.39701	9.3939	9.40911	9.63605	9.57552	9.51177	9.35037	9.41402	9.46256
ENSG00000010278	CD9	CD9 molecule [Source:HGNC Symbol;Acc:HGNC:1709]	12	6199715	6238271	1	51.04	protein_coding	, NM_001330312, NM_001769		928	621.406	-0.493655	0.710224	0.000159476	0.00156376	-0.110289	0.926402	0.404329	1	0.383366	1.30438	0.00338655	0.0244376	345	418.2	861.1	588.8	563.6	1051.2	387	424.3	953.3	9.62991	9.72658	9.71312	10.1108	10.0012	9.93103	9.7265	9.73943	9.8231
ENSG00000010282	HHATL	hedgehog acyltransferase like [Source:HGNC Symbol;Acc:HGNC:13242]	3	42692663	42702827	-1	56.48	protein_coding	, NM_020707	Hs.476041	57467	0.274266	-0.4969	0.708628	0.902476	NA	0.807076	1.74966	0.843209	1	1.30398	2.46908	0.747792	NA	0	0.9	0	1.6	0	0	0	0	0	7.44639	7.55969	7.49204	7.58333	7.45821	7.49204	7.44639	7.45821	7.49204
ENSG00000010292	NCAPD2	non-SMC condensin I complex subunit D2 [Source:HGNC Symbol;Acc:HGNC:24305]	12	6493356	6531955	1	46.34	protein_coding	, NM_014865	Hs.5719	9918	335.45	0.0619621	1.04388	0.670323	0.859921	-0.0858506	0.942229	0.554589	1	-0.147813	0.902618	0.310905	0.614212	366.2	356.1	280.6	331.5	305.4	318.8	358.2	365.9	336.4	9.35397	9.35431	9.23879	9.27145	9.22947	9.3393	9.33555	9.37718	9.38287
ENSG00000010295	IFFO1	intermediate filament family orphan 1 [Source:HGNC Symbol;Acc:HGNC:24970]	12	6538375	6556083	-1	54.32	protein_coding	, NM_001330325, NM_080730, NM_001330324, NM_001039670, NM_001193457	Hs.15243	25900	82.4633	0.25924	1.19685	0.321183	0.597572	0.331202	1.25806	0.208416	1	0.0719617	1.05115	0.787432	0.921591	127.7	71.7	84	90	69.2	73.3	105.2	70.5	50.5	8.52038	8.43216	8.51615	8.33738	8.41622	8.45431	8.41541	8.4248	8.30271
ENSG00000010310	GIPR	gastric inhibitory polypeptide receptor [Source:HGNC Symbol;Acc:HGNC:4271]	19	45668244	45683724	1	54.94	protein_coding	NM_000164, NM_001308418		2696	253.122	-0.372315	0.772542	0.0454733	0.167255	-0.13351	0.911611	0.477334	1	0.238805	1.18001	0.200078	0.484271	364	199.5	122.8	353	360.7	153.8	321.5	250.2	152.6	9.11132	8.86567	8.98263	9.08547	9.31419	9.11391	9.00892	9.02585	9.10918
ENSG00000010318	PHF7	PHD finger protein 7 [Source:HGNC Symbol;Acc:HGNC:18458]	3	52410657	52423641	1	45.18	protein_coding	NM_016483, NM_001321127, NM_001321126, NM_001278221	Hs.372719	51533	31.9944	0.92067	1.89299	0.022959	0.0996507	0.470907	1.38598	0.234232	1	-0.449764	0.732163	0.27936	0.580725	62.3	48.1	20.3	33.5	19.6	14.3	38.7	29.8	21.5	8.19124	8.2001	8.08058	7.97001	7.93378	8.00233	8.01616	8.04353	8.0945
ENSG00000010319	SEMA3G	semaphorin 3G [Source:HGNC Symbol;Acc:HGNC:30400]	3	52433053	52445085	-1	59.63	protein_coding	NM_020163,	Hs.59729	56920	9.5327	-0.0126473	0.991272	0.986324	0.996107	0.872574	1.83093	0.264733	1	0.885222	1.84705	0.259018	0.557246	16.9	12.2	3.7	14.3	13.8	4.1	11.9	8.8	0	7.80695	7.78304	7.8378	7.7724	7.80661	7.8483	7.73623	7.72591	7.62947
ENSG00000010322	NISCH	nischarin [Source:HGNC Symbol;Acc:HGNC:18006]	3	52455118	52493071	1	53.28	protein_coding	, NM_001276293, NM_001276294, NM_007184	Hs.435290	11188	1339.51	-0.0459697	0.968639	0.644014	0.844536	0.0508075	1.03584	0.610752	1	0.0967772	1.06938	0.332589	0.635431	1555.4	1146.1	1324.5	1561.7	1308.1	1271.2	1515.2	1096.6	1276.9	10.7112	10.6684	10.7325	10.7161	10.8203	10.6848	10.68	10.6186	10.6899
ENSG00000010327	STAB1	stabilin 1 [Source:HGNC Symbol;Acc:HGNC:18628]	3	52495338	52524495	1	60.65	protein_coding	NM_015136,	Hs.301989	23166	75.3379	-0.0988449	0.93378	0.705493	0.87878	-0.0660945	0.95522	0.801685	1	0.0327504	1.02296	0.900746	0.966071	71.8	54.2	91.4	63.7	64.5	105.9	73.4	59.5	93.5	8.39914	8.35028	8.35707	8.34866	8.42001	8.43164	8.40929	8.3868	8.36838
ENSG00000010361	FUZ	fuzzy planar cell polarity protein [Source:HGNC Symbol;Acc:HGNC:26219]	19	49806869	49817376	-1	52.29	protein_coding	, NM_001171937, NM_001352262, NM_025129		80199	175.06	-0.120237	0.920037	0.512264	0.762262	-0.0939732	0.936939	0.610295	1	0.0262634	1.01837	0.886455	0.961178	180.4	162.7	155.1	199.2	180.9	162	190.5	203.9	140.8	8.81151	8.77362	8.85562	8.87711	8.84131	8.8825	8.84724	8.92093	8.79774
ENSG00000010379	SLC6A13	solute carrier family 6 member 13 [Source:HGNC Symbol;Acc:HGNC:11046]	12	220621	262873	-1	47.19	protein_coding	NM_016615, NM_001243392, NM_001190997	Hs.504398	6540	3.00626	-1.13224	0.456208	0.462713	NA	0.0846206	1.06041	0.958197	1	1.21686	2.3244	0.434238	NA	5.3	2.6	0	1.6	4.6	2	10.9	0	0	7.61186	7.65029	7.55913	7.49985	7.70734	7.71395	7.72051	7.47459	7.55913
ENSG00000010404	IDS	iduronate 2-sulfatase [Source:HGNC Symbol;Acc:HGNC:5389]	X	149476990	149521096	-1	45.34	protein_coding	NM_000202, NM_001166550, NM_006123		3423	997.519	-0.0414688	0.971665	0.719208	0.886065	-0.0657656	0.955438	0.569033	1	-0.0242968	0.9833	0.833451	0.938544	873.7	724.4	1271.9	940.2	620.1	1481.1	861.3	720.8	1484.3	10.3121	10.3873	10.2136	10.3914	10.2308	10.3921	10.2968	10.3822	10.3946
ENSG00000010438	PRSS3	protease, serine 3 [Source:HGNC Symbol;Acc:HGNC:9486]	9	33750466	33799231	1	42.84	protein_coding	NM_007343, NM_002771, NM_001197098, NM_001197097		5646	30.9367	-0.013608	0.990612	0.974093	0.990993	-0.0623188	0.957724	0.882173	1	-0.0487109	0.9668	0.907744	0.968741	13.7	21	57.2	12	31.1	45.8	10.9	27.6	59.1	8.06145	7.97915	8.0617	8.03492	8.08532	7.97847	8.01842	8.05032	8.07462
ENSG00000010539	ZNF200	zinc finger protein 200 [Source:HGNC Symbol;Acc:HGNC:12993]	16	3222325	3236221	-1	43.67	protein_coding	NM_198087, NM_198088, NM_001145448, NM_001145446, NM_001145447, NM_003454,	Hs.632222, Hs.708748	7752	139.256	-0.355798	0.781437	0.0862599	0.262389	-0.0475811	0.967557	0.821352	1	0.308217	1.23818	0.138949	0.389366	115	140	121.8	157.8	137.2	189.5	117.1	124.5	150.5	8.63915	8.72945	8.57311	8.82161	8.71754	8.84123	8.64881	8.66258	8.69524
ENSG00000010610	CD4	CD4 molecule [Source:HGNC Symbol;Acc:HGNC:1678]	12	6786858	6820808	1	48.55	protein_coding	, NM_001195015, NM_001195017, NM_000616, NM_001195016, NM_001195014		920	19.1906	0.288717	1.22155	0.621739	0.831507	-0.218721	0.859327	0.704091	1	-0.507438	0.703471	0.384631	0.688886	14.8	26.2	16.6	16.7	9.2	18.3	25.8	37.5	7.5	7.8733	7.96547	7.96668	7.8998	7.74171	7.98876	8.00554	8.07147	7.8232
ENSG00000010626	LRRC23	leucine rich repeat containing 23 [Source:HGNC Symbol;Acc:HGNC:19138]	12	6873569	6914243	1	47.35	protein_coding	, NM_201650, NM_006992, NM_001135217		10233	31.9212	0.372142	1.29427	0.36181	0.638272	0.0679114	1.0482	0.866517	1	-0.30423	0.809874	0.459916	0.747845	35.9	30.6	37.8	18.3	24.2	40.7	27.8	38.6	33.3	8.15612	8.06786	8.07524	7.97407	8.0025	8.0997	8.07982	8.13964	8.03507
ENSG00000010671	BTK	Bruton tyrosine kinase [Source:HGNC Symbol;Acc:HGNC:1133]	X	101349447	101390796	-1	43.18	protein_coding	NM_000061, NM_001287344, NM_001287345	Hs.159494	695	6.04366	1.2193	2.32834	0.258588	0.528277	-0.431184	0.741653	0.663549	1	-1.65049	0.318533	0.122758	0.361451	6.3	7.9	3.7	1.6	2.3	3.1	11.9	17.6	0	7.71089	7.69571	7.77494	7.57518	7.55644	7.75618	7.81166	7.8456	7.56662
ENSG00000010704	HFE	hemochromatosis [Source:HGNC Symbol;Acc:HGNC:4886]	6	26087281	26098343	1	44.85	protein_coding	NM_139009, NM_139010, NM_139011, NM_139008, NM_139007, NM_139004, NM_001300749, NM_000410, NM_139003, NM_139006		3077	39.584	-0.61209	0.654248	0.107626	0.3053	-0.430404	0.742054	0.263289	1	0.181687	1.13421	0.627976	0.847855	27.4	28	35.1	39	56.5	42.8	20.8	51.8	54.8	8.12161	7.98809	8.05964	8.22879	8.22266	8.12499	8.04979	8.18943	8.21556
ENSG00000010803	SCMH1	sex comb on midleg homolog 1 (Drosophila) [Source:HGNC Symbol;Acc:HGNC:19003]	1	41027200	41242154	-1	39.5	protein_coding	NM_001031694, NM_001172221, NM_001172219, NM_001172220, NM_012236, NM_001172218, NM_001172222, NM_001350667	Hs.571874	22955	376.297	0.0725737	1.05159	0.616255	0.827529	0.0412752	1.02902	0.776029	1	-0.0312985	0.978539	0.829883	0.936764	387.3	339.4	424.6	370.5	265.1	477.7	380	320.7	421.3	9.4287	9.49106	9.37763	9.391	9.29634	9.4838	9.41259	9.44489	9.37085
ENSG00000010810	FYN	FYN proto-oncogene, Src family tyrosine kinase [Source:HGNC Symbol;Acc:HGNC:4037]	6	111660332	111873452	-1	42.42	protein_coding	, NM_002037, NM_153048, NM_153047		2534	328.041	0.050373	1.03553	0.751716	0.900551	-0.123957	0.917667	0.435224	1	-0.17433	0.886179	0.273775	0.573921	255.4	310.6	382.1	249.4	251.3	438	290.7	260.1	514.8	9.2584	9.38539	9.15672	9.24089	9.22264	9.27596	9.35712	9.24838	9.42373
ENSG00000010818	HIVEP2	human immunodeficiency virus type I enhancer binding protein 2 [Source:HGNC Symbol;Acc:HGNC:4921]	6	142751467	142956698	-1	38.72	protein_coding	NM_006734,	Hs.510172	3097	673.269	-0.688303	0.620583	6.6314e-07	1.20396e-05	-0.00793497	0.994515	0.954963	1	0.680368	1.60255	9.51319e-07	2.03559e-05	387.3	650.9	628.6	645.4	956.6	1086.9	390.9	499.3	813.6	9.75574	9.86726	9.63531	10.2298	10.2705	10.2148	9.7639	9.61167	9.8993
ENSG00000010932	FMO1	flavin containing monooxygenase 1 [Source:HGNC Symbol;Acc:HGNC:3769]	1	171248471	171285978	1	40.91	protein_coding	NM_001282693, NM_002021, NM_001282692, NM_001282694	Hs.1424	2326	83.0804	5.36933	41.3361	1.04567e-24	1.65019e-22	0.467081	1.38231	0.112923	1	-4.90225	0.0334407	1.07199e-20	1.59611e-18	172	105.9	140.3	4	4.6	2	161.7	98.1	59.1	8.6987	8.59979	8.80574	7.54409	7.74217	7.71433	8.65993	8.56077	8.38265
ENSG00000011007	ELOA	elongin A [Source:HGNC Symbol;Acc:HGNC:11620]	1	23743155	23762059	1	45.7	protein_coding	, NM_003198	Hs.15535	6924	762.421	-0.261332	0.834318	0.0208582	0.0929133	-0.0154493	0.989348	0.892257	1	0.245882	1.18582	0.0302661	0.134921	623.6	756.8	757.8	785.6	825.2	954.4	703.5	675.6	779.2	9.96245	10.0895	9.9894	10.1974	10.1803	10.2354	10.0834	9.97347	10.0185
ENSG00000011009	LYPLA2	lysophospholipase II [Source:HGNC Symbol;Acc:HGNC:6738]	1	23790970	23795539	1	62.39	protein_coding	NM_007260,		11313	1688.28	-0.478548	0.7177	4.45278e-05	0.000503158	-0.0633518	0.957038	0.590854	1	0.415196	1.33348	0.000401799	0.00411873	1205	1347.3	1862.6	1885.1	1824.5	2357.1	1181.8	1271.9	2259.2	10.7815	10.8528	10.7735	11.3137	11.2158	11.0672	10.7592	10.7858	11.0137
ENSG00000011021	CLCN6	chloride voltage-gated channel 6 [Source:HGNC Symbol;Acc:HGNC:2024]	1	11806096	11843144	1	47.79	protein_coding	NM_001286, NM_001256959	Hs.193043	1185	410.298	0.135943	1.09881	0.31661	0.592708	0.098167	1.07041	0.470401	1	-0.037776	0.974155	0.78246	0.919652	435.8	370.1	491.9	365.7	372.3	440	416.7	320.7	479.4	9.55134	9.52523	9.52925	9.3994	9.53025	9.42791	9.5118	9.40706	9.50538
ENSG00000011028	MRC2	mannose receptor C type 2 [Source:HGNC Symbol;Acc:HGNC:16875]	17	62627401	62693597	1	52.24	protein_coding	NM_006039,	Hs.7835	9902	221.06	-0.652629	0.63612	0.000127808	0.00127588	-0.154796	0.898259	0.374261	1	0.497833	1.41209	0.00345703	0.0248458	148.8	136.5	242.7	208.8	205.2	440	142.9	145.5	319.2	8.90469	8.8711	8.73856	9.12302	9.1285	9.22116	8.88057	8.90868	8.94857
ENSG00000011052	NME1-NME2	NME1-NME2 readthrough [Source:HGNC Symbol;Acc:HGNC:33531]	17	51153590	51171744	1	48.86	protein_coding	NM_001018136,		654364	0	NA	NA	NA	NA	NA	NA	NA	NA	NA	NA	NA	NA	0	0	0	0	0	0	0	0	0	7.46554	7.46554	7.46554	7.46554	7.46554	7.46554	7.46554	7.46554	7.46554
ENSG00000011083	SLC6A7	solute carrier family 6 member 7 [Source:HGNC Symbol;Acc:HGNC:11054]	5	150189957	150222788	1	54.69	protein_coding	NM_014228,	Hs.241597	6534	1.03492	0.292669	1.2249	0.901088	NA	1.78984	3.45776	0.46256	1	1.49717	2.82288	0.545433	NA	5.3	0.9	0	0	1.2	1	1	0	0	7.67154	7.57043	7.5051	7.42259	7.58542	7.61459	7.53066	7.46895	7.5051
ENSG00000011105	TSPAN9	tetraspanin 9 [Source:HGNC Symbol;Acc:HGNC:21640]	12	3077355	3286564	1	52.13	protein_coding	, NM_006675, NM_001168320	Hs.504517	10867	622.102	0.585504	1.50056	3.09597e-05	0.000366436	-0.048251	0.967108	0.728241	1	-0.633755	0.644497	6.7496e-06	0.000118347	747.1	681.5	644.2	432.6	443.7	499.1	801.7	778.1	570.7	10.0135	9.95385	9.98427	9.48769	9.54449	9.73866	10.0872	10.0901	9.86548
ENSG00000011114	BTBD7	BTB domain containing 7 [Source:HGNC Symbol;Acc:HGNC:18269]	14	93237550	93333092	-1	40.08	protein_coding	, NM_001002860, NM_001289133, NM_018167	Hs.525549	55727	667.685	-0.146917	0.903179	0.220438	0.48105	-0.0107893	0.992549	0.928729	1	0.136128	1.09895	0.25785	0.555731	571.9	594	742.1	573.7	643.1	926.9	525.9	557.7	873.8	9.96152	9.9301	9.79991	9.96447	10.0083	10.0357	9.88153	9.86909	9.97193
ENSG00000011132	APBA3	amyloid beta precursor protein binding family A member 3 [Source:HGNC Symbol;Acc:HGNC:580]	19	3750819	3761699	-1	56.64	protein_coding	, NM_004886	Hs.465607	9546	229.293	-0.135391	0.910423	0.412629	0.685173	-0.00844863	0.994161	0.959573	1	0.126943	1.09198	0.444944	0.736855	218.4	206.5	240	224.7	250.1	255.7	242.1	196.2	230	8.99816	8.99542	9.024	9.01808	9.13185	9.07057	9.07175	8.96072	8.99343
ENSG00000011143	MKS1	Meckel syndrome, type 1 [Source:HGNC Symbol;Acc:HGNC:7121]	17	58205437	58219605	-1	47.46	protein_coding	NM_001321268, NM_001321269, NM_017777, NM_001330397, NM_001165927,	Hs.408843	54903	75.0497	0.718088	1.645	0.010691	0.0544156	-0.08975	0.939686	0.740511	1	-0.807838	0.571237	0.00418301	0.029047	96	99.7	48.9	70.1	59.9	24.4	134	104.7	37.6	8.35157	8.43106	8.4649	8.20519	8.19997	8.24791	8.53026	8.45599	8.37421
ENSG00000011198	ABHD5	abhydrolase domain containing 5 [Source:HGNC Symbol;Acc:HGNC:21396]	3	43690113	43734371	1	40.26	protein_coding	, NM_016006		51099	312.72	0.0705378	1.05011	0.658579	0.853341	-0.0539265	0.963311	0.735331	1	-0.124464	0.917345	0.436761	0.73047	282.8	331.6	326.7	258.9	273.2	366.7	305.6	363.7	305.2	9.26415	9.2875	9.24846	9.19729	9.1347	9.34391	9.32484	9.36409	9.19391
ENSG00000011201	ANOS1	anosmin 1 [Source:HGNC Symbol;Acc:HGNC:6211]	X	8528874	8732186	-1	39.59	protein_coding	NM_000216,	Hs.521869	3730	360.065	-0.0657628	0.95544	0.690927	0.870982	-0.0714287	0.951695	0.666884	1	-0.0056659	0.99608	0.972703	0.990881	204.7	336	451.3	181.7	310	624.4	174.6	310.8	647	9.38312	9.364	9.10525	9.30336	9.29916	9.41187	9.27783	9.30115	9.44719
ENSG00000011243	AKAP8L	A-kinase anchoring protein 8 like [Source:HGNC Symbol;Acc:HGNC:29857]	19	15380048	15419141	-1	48.86	protein_coding	NM_014371, NM_001291478	Hs.399800	26993	1217.07	0.11358	1.08191	0.255633	0.524503	0.0309865	1.02171	0.756499	1	-0.0825936	0.944358	0.410169	0.709063	1448.8	1188.9	1138	1239.8	1187.1	1054.3	1378.2	1260.9	1057.6	10.6738	10.5716	10.6497	10.4919	10.5699	10.5637	10.615	10.6391	10.5672
ENSG00000011258	MBTD1	mbt domain containing 1 [Source:HGNC Symbol;Acc:HGNC:19866]	17	51177425	51260163	-1	39.5	protein_coding	NM_017643,	Hs.656803	54799	235.527	0.0561555	1.03969	0.722038	0.88718	0.133993	1.09733	0.399494	1	0.0778372	1.05543	0.625944	0.846933	243.7	250.2	243.7	230.3	227.1	252.6	229.2	222.6	220.3	9.07808	9.10111	9.06477	9.03694	9.03074	9.0913	9.03367	9.01683	8.99262
ENSG00000011260	UTP18	UTP18, small subunit processome component [Source:HGNC Symbol;Acc:HGNC:24274]	17	51260528	51297936	1	40.38	protein_coding	NM_016001,	Hs.709327	51096	269.145	-0.0142891	0.990144	0.929253	0.973697	-0.106769	0.928666	0.50719	1	-0.0924797	0.937909	0.566041	0.815009	225.8	284.3	276	276.5	243.2	268.9	247.1	292.1	308.5	9.07528	9.17888	9.12432	9.22453	9.06145	9.10462	9.14025	9.19973	9.21112
ENSG00000011275	RNF216	ring finger protein 216 [Source:HGNC Symbol;Acc:HGNC:21698]	7	5620047	5781739	-1	45.52	protein_coding	NM_207111, NM_207116,		54476	579.109	0.0533624	1.03768	0.658984	0.853538	0.143454	1.10455	0.237992	1	0.0900913	1.06444	0.460069	0.747889	681.7	564.3	573.2	659.7	567.1	525.6	554.7	530.1	555.7	9.88619	9.82587	9.84509	9.85327	9.83057	9.76247	9.68337	9.76639	9.81528
ENSG00000011295	TTC19	tetratricopeptide repeat domain 19 [Source:HGNC Symbol;Acc:HGNC:26006]	17	15999380	16045015	1	41.07	protein_coding	NM_001271420, NM_017775,		54902	538.031	0.10227	1.07346	0.390158	0.664565	0.00268541	1.00186	0.981997	1	-0.0995845	0.933302	0.404894	0.705045	528.7	540.7	584.2	517.9	506	514.4	522.9	565.4	562.1	9.74889	9.74556	9.7919	9.72955	9.68316	9.67052	9.73861	9.78832	9.75463
ENSG00000011304	PTBP1	polypyrimidine tract binding protein 1 [Source:HGNC Symbol;Acc:HGNC:9583]	19	797075	812327	1	61.17	protein_coding	NM_002819, NM_031991, NM_031990	Hs.172550	5725	4570.78	-0.123191	0.918155	0.119446	0.327657	-0.0220151	0.984856	0.781168	1	0.101176	1.07265	0.201441	0.485775	4226	4402.3	4617.7	4585.4	4802.7	5040.1	4227	4375.6	4860.2	12.2251	12.2254	12.1994	12.3344	12.3423	12.3173	12.2254	12.2172	12.2683
ENSG00000011332	DPF1	double PHD fingers 1 [Source:HGNC Symbol;Acc:HGNC:20225]	19	38211006	38229714	-1	57.15	protein_coding	NM_004647, NM_001135156, NM_001135155, NM_001289978	Hs.631576	8193	5.08229	-0.0683716	0.953714	0.944003	0.980104	0.0248074	1.01734	0.979864	1	0.093179	1.06672	0.924604	NA	10.6	2.6	2.8	9.6	4.6	2	6	4.4	3.2	7.73544	7.66443	7.70455	7.7186	7.72148	7.67891	7.64822	7.71635	7.7188
ENSG00000011347	SYT7	synaptotagmin 7 [Source:HGNC Symbol;Acc:HGNC:11514]	11	61515313	61581148	-1	57.15	protein_coding	NM_004200, NM_001252065, NM_001300773		9066	610.935	1.0459	2.06466	8.57385e-10	2.68318e-08	-0.0648737	0.956029	0.69762	1	-1.11078	0.463045	7.66706e-11	3.61444e-09	748.1	1068.2	315.7	292.4	487.5	201.7	758.1	1363.4	263.3	10.0063	9.90058	9.8835	9.15199	9.09759	9.55196	10.0199	10.18	9.74274
ENSG00000011376	LARS2	leucyl-tRNA synthetase 2, mitochondrial [Source:HGNC Symbol;Acc:HGNC:17095]	3	45388506	45549421	1	42.15	protein_coding	NM_015340,	Hs.526975	23395	253.382	-0.0713539	0.951744	0.682323	0.866109	-0.11401	0.924016	0.513865	1	-0.0426561	0.970866	0.80692	0.929428	232.1	311.5	189.2	280.5	239.7	236.3	282.8	300.9	207.4	9.0018	9.17317	9.02558	9.14228	8.97378	9.17951	9.14866	9.1458	9.08765
ENSG00000011405	PIK3C2A	phosphatidylinositol-4-phosphate 3-kinase catalytic subunit type 2 alpha [Source:HGNC Symbol;Acc:HGNC:8971]	11	17077730	17207983	-1	39.84	protein_coding	, NM_001321378, NM_001321380, NM_002645	Hs.175343	5286	1028.22	0.0673065	1.04776	0.507837	0.758898	0.0201048	1.01403	0.843369	1	-0.0472017	0.967812	0.643636	0.856983	1079.5	1072.6	995	999.9	1037.3	966.7	1107.4	988.6	1007.1	10.426	10.4498	10.4133	10.3408	10.4125	10.3816	10.4547	10.3593	10.4267
ENSG00000011422	PLAUR	plasminogen activator, urokinase receptor [Source:HGNC Symbol;Acc:HGNC:9053]	19	43646095	43670547	-1	49.94	protein_coding	NM_001005376, NM_001301037, NM_002659, NM_001005377		5329	295.988	-2.00257	0.249555	3.46527e-23	4.99866e-21	-0.37014	0.773707	0.0767555	1	1.63243	3.10035	3.23026e-16	3.00599e-14	78.1	132.1	235.4	454.2	510.6	667.2	94.3	168.6	323.5	8.68636	8.72105	8.72672	9.86165	9.7346	9.62712	8.77575	8.86812	8.96992
ENSG00000011426	ANLN	anillin actin binding protein [Source:HGNC Symbol;Acc:HGNC:14082]	7	36389806	36453791	1	37.88	protein_coding	NM_018685, NM_001284302, NM_001284301,	Hs.62180	54443	41.1061	0.473739	1.3887	0.197163	0.449379	0.380978	1.30222	0.300215	1	-0.0927614	0.937726	0.804752	0.928544	30.6	56.9	62.8	31.1	31.1	40.7	20.8	55.1	40.8	8.17778	8.21793	8.25217	8.18231	8.01119	8.0909	8.07469	8.20565	8.09171
ENSG00000011451	WIZ	widely interspaced zinc finger motifs [Source:HGNC Symbol;Acc:HGNC:30917]	19	15419980	15449951	-1	58.16	protein_coding	NM_021241, NM_001330395		58525	581.493	0.0259595	1.01816	0.820454	0.930577	0.0596095	1.04218	0.603757	1	0.0336499	1.0236	0.770106	0.91496	599.3	536.3	644.2	596	523.3	628.5	570.5	531.2	604	9.83024	9.8232	9.84188	9.82473	9.79996	9.8173	9.78244	9.81424	9.77823
ENSG00000011454	RABGAP1	RAB GTPase activating protein 1 [Source:HGNC Symbol;Acc:HGNC:17155]	9	122940833	123104866	1	38.49	protein_coding	, NM_012197, NM_005294	Hs.271341, Hs.722039	2844, 23637	463.156	0.100364	1.07204	0.432926	0.701589	-0.0245338	0.983138	0.847859	1	-0.124898	0.917069	0.330947	0.63397	462.2	480.3	467	424.7	493.3	402.4	487.2	526.8	424.5	9.6078	9.56175	9.67132	9.53203	9.58633	9.53874	9.65601	9.64776	9.58578
ENSG00000011465	DCN	decorin [Source:HGNC Symbol;Acc:HGNC:2705]	12	91140484	91183123	-1	34.92	protein_coding	NM_001920, NM_133506, NM_133504, NM_133507, NM_133505, NM_133503	Hs.742499	1634	0.346916	0.885709	1.84767	0.827972	NA	-0.932626	0.523904	0.817156	1	-1.81834	0.283548	0.652537	NA	1.1	0	0	0	0	0	1	0	1.1	7.5407	7.50243	7.46494	7.42926	7.50243	7.46494	7.53733	7.50243	7.57741
ENSG00000011478	QPCTL	glutaminyl-peptide cyclotransferase like [Source:HGNC Symbol;Acc:HGNC:25952]	19	45692483	45703989	1	52.56	protein_coding	NM_017659, NM_001163377,	Hs.631556	54814	97.1078	-0.0402588	0.97248	0.874015	0.95402	-0.0637777	0.956756	0.802193	1	-0.0235188	0.98383	0.926448	0.974466	98.1	69.1	120	107.6	92.2	88.6	83.3	88.2	126.8	8.51817	8.42632	8.54918	8.56532	8.55884	8.39312	8.43882	8.53715	8.58
ENSG00000011485	PPP5C	protein phosphatase 5 catalytic subunit [Source:HGNC Symbol;Acc:HGNC:9322]	19	46346994	46392981	1	50.75	protein_coding	NM_006247, NM_001204284	Hs.654604	5536	490.329	-0.294962	0.815094	0.0213082	0.0942906	-0.113953	0.924053	0.377607	1	0.18101	1.13368	0.158083	0.423776	382	476.8	477.2	545	535.9	553.1	472.3	480.5	490.1	9.47992	9.6108	9.59522	9.80099	9.71969	9.73342	9.66753	9.61795	9.6198
ENSG00000011523	CEP68	centrosomal protein 68 [Source:HGNC Symbol;Acc:HGNC:29076]	2	65056366	65087004	1	47.81	protein_coding	, NM_001319101, NM_001319100, NM_015147	Hs.709257	23177	105.523	0.0657075	1.0466	0.781986	0.913141	0.039402	1.02769	0.86861	1	-0.0263055	0.981932	0.912445	0.97057	105.5	146.1	76.6	116.3	117.6	76.4	103.2	109.1	98.9	8.53547	8.6449	8.50865	8.58725	8.52086	8.50741	8.52394	8.48089	8.63061
ENSG00000011566	MAP4K3	mitogen-activated protein kinase kinase kinase kinase 3 [Source:HGNC Symbol;Acc:HGNC:6865]	2	39249266	39437312	-1	36.9	protein_coding	NM_003618, NM_001270425	Hs.655750	8491	585.999	-0.35062	0.784247	0.00305932	0.0192724	0.0376004	1.02641	0.754099	1	0.38822	1.30878	0.00111778	0.00981399	587.7	510.9	525.2	752.9	673.1	643.8	540.8	486.1	553.5	9.75878	9.74121	9.73263	10.0076	10.0089	9.92994	9.67875	9.69492	9.78251
ENSG00000011590	ZBTB32	zinc finger and BTB domain containing 32 [Source:HGNC Symbol;Acc:HGNC:16763]	19	35704527	35717038	1	52.49	protein_coding	NM_001316902, NM_014383, NM_001316903	Hs.99430, Hs.736841	27033	4.99004	0.687112	1.61006	0.534095	0.776242	0.532761	1.4467	0.628765	1	-0.154351	0.898536	0.891709	NA	12.7	7	0.9	0.8	6.9	4.1	5	2.2	5.4	7.83503	7.73355	7.60391	7.54687	7.73184	7.71851	7.69145	7.60796	7.75092
ENSG00000011600	TYROBP	TYRO protein tyrosine kinase binding protein [Source:HGNC Symbol;Acc:HGNC:12449]	19	35904401	35908295	-1	51.45	protein_coding	, NM_001173515, NM_001173514, NM_003332, NM_198125		7305	0.665869	-0.34151	0.789215	0.902032	NA	-0.436704	0.738821	0.875113	1	-0.0951936	0.936147	0.972383	NA	2.1	0	0	0.8	0	1	1	0	1.1	7.56722	7.53048	7.45649	7.5065	7.53048	7.56599	7.51773	7.53048	7.56897
ENSG00000011638	TMEM159	transmembrane protein 159 [Source:HGNC Symbol;Acc:HGNC:30136]	16	21158377	21180616	1	43.7	protein_coding	, NM_001301771, NM_001301769, NM_020422, NM_001301775, NM_001301774, NM_001301773	Hs.258212	57146	168.018	-0.386179	0.765153	0.0563003	0.194341	-0.169753	0.888995	0.406545	1	0.216426	1.16185	0.284317	0.586659	131.9	127.7	170.8	173.7	146.4	252.6	129	114.6	265.5	8.75379	8.79869	8.61322	8.9206	8.87782	8.88259	8.7411	8.73898	8.91967
ENSG00000011677	GABRA3	gamma-aminobutyric acid type A receptor alpha3 subunit [Source:HGNC Symbol;Acc:HGNC:4077]	X	152166234	152451358	-1	37.36	protein_coding	NM_000808,		2556	0.462003	-1.83	0.281265	0.648092	NA	-1.28805	0.409503	0.749344	1	0.541942	1.45593	0.891918	NA	0	0	0	0	0	3.1	0	1.1	0	7.49926	7.4613	7.43607	7.49926	7.4613	7.62564	7.49926	7.57519	7.43607
ENSG00000012048	BRCA1	BRCA1, DNA repair associated [Source:HGNC Symbol;Acc:HGNC:1100]	17	43044295	43170245	-1	44.09	protein_coding	NM_007294, NM_007299, NM_007297, NM_007300, NM_007298		672	17.4268	0.635932	1.55394	0.264888	0.534289	1.31066	2.48056	0.027761	1	0.674732	1.5963	0.268164	0.567689	22.2	31.5	20.3	25.5	6.9	18.3	16.9	8.8	6.4	7.91173	8.10337	7.98099	7.94824	7.7837	7.95698	7.84747	7.82036	7.76946
ENSG00000012061	ERCC1	ERCC excision repair 1, endonuclease non-catalytic subunit [Source:HGNC Symbol;Acc:HGNC:3433]	19	45407333	45478828	-1	52.1	protein_coding	NM_001983, NM_001166049, NM_202001		2067	281.527	-0.175321	0.88557	0.261692	0.531451	0.149626	1.10928	0.345294	1	0.324948	1.25262	0.0396607	0.166342	307.1	262.5	266.7	297.2	329.6	316.8	255	222.6	276.2	9.23598	9.16037	9.12633	9.2102	9.33857	9.26025	9.09328	9.04052	9.15288
ENSG00000012124	CD22	CD22 molecule [Source:HGNC Symbol;Acc:HGNC:1643]	19	35319261	35347355	1	50.25	protein_coding	, NM_001185099, NM_001771, NM_001185100, NM_001278417, NM_001185101	Hs.579691, Hs.716252	933	12.8218	4.17833	18.1052	1.29663e-05	0.000171252	1.12551	2.18178	0.133872	1	-3.05282	0.120506	0.00181134	0.0145649	38	40.2	0	0.8	2.3	0	20.8	13.2	0	7.98792	8.0112	7.74254	7.42179	7.49382	7.74254	7.8179	7.72258	7.74254
ENSG00000012171	SEMA3B	semaphorin 3B [Source:HGNC Symbol;Acc:HGNC:10724]	3	50267558	50277546	1	60.71	protein_coding	, NM_001290060, NM_001005914, NM_001290061, NM_001290063, NM_001290062, NM_004636	Hs.82222	7869	1534.92	0.997454	1.99647	1.01837e-13	5.45022e-12	0.117173	1.08461	0.378119	1	-0.880282	0.543261	5.65182e-11	2.71454e-09	1351.7	1685	2700.6	531.4	1046.5	1357.8	1359.4	1672	2109.8	11.1188	10.9784	11.1768	10.1269	10.4237	10.3303	11.1254	10.969	10.864
ENSG00000012174	MBTPS2	membrane bound transcription factor peptidase, site 2 [Source:HGNC Symbol;Acc:HGNC:15455]	X	21839636	21885424	1	38.49	protein_coding	, NM_015884	Hs.443490	51360	257.321	0.311336	1.24086	0.0514636	0.182497	-0.0164594	0.988656	0.917254	1	-0.327795	0.796753	0.0412143	0.170734	271.2	329	224.3	225.5	227.1	204.7	288.7	324	221.4	9.13724	9.20635	9.13231	9.0017	8.9239	9.06888	9.18545	9.19414	9.12319
ENSG00000012211	PRICKLE3	prickle planar cell polarity protein 3 [Source:HGNC Symbol;Acc:HGNC:6645]	X	49175264	49186528	-1	56.05	protein_coding	, NM_006150, NM_001307979	Hs.732712	4007	125.956	-0.226285	0.854833	0.324603	0.600669	-0.0822771	0.944566	0.722536	1	0.144008	1.10497	0.531706	0.794247	101.3	118.1	132	124.3	170.6	117.1	129	104.7	136.5	8.56651	8.59534	8.66204	8.67577	8.81231	8.59546	8.69664	8.53127	8.68142
ENSG00000012223	LTF	lactotransferrin [Source:HGNC Symbol;Acc:HGNC:6720]	3	46435645	46485234	-1	46.95	protein_coding	NM_002343, NM_001321121, NM_001199149, NM_001321122	Hs.529517	4057	0.119422	0	1	1	NA	-1.08914	0.470042	0.789334	1	-1.04429	0.484884	0.79782	NA	0	0	0	0	0	0	0	0	1.1	7.47804	7.47804	7.44055	7.47804	7.47804	7.44055	7.47804	7.47804	7.55302
ENSG00000012232	EXTL3	exostosin like glycosyltransferase 3 [Source:HGNC Symbol;Acc:HGNC:3518]	8	28600469	28755599	1	44.36	protein_coding	, NM_001440	Hs.491354	2137	553.072	0.0300734	1.02106	0.801206	0.921716	-0.0205236	0.985875	0.863736	1	-0.050597	0.965537	0.673114	0.871326	586.7	516.2	557.5	594.4	457.6	579.6	600.3	515.8	569.6	9.75198	9.80089	9.74427	9.76467	9.6899	9.78174	9.77436	9.80023	9.765
ENSG00000012504	NR1H4	nuclear receptor subfamily 1 group H member 4 [Source:HGNC Symbol;Acc:HGNC:7967]	12	100473708	100564413	1	39.74	protein_coding	NM_005123, NM_001206979, NM_001206977, NM_001206978, NM_001206993, NM_001206992		9971	122.415	-0.270012	0.829313	0.412618	0.685173	0.0305441	1.0214	0.926966	1	0.300556	1.23162	0.364135	0.667351	106.6	213.5	6.5	192.8	237.4	1	137.9	203.9	2.1	8.29065	8.44075	8.54946	8.64238	8.51616	8.38354	8.43303	8.40916	8.43307
ENSG00000012660	ELOVL5	ELOVL fatty acid elongase 5 [Source:HGNC Symbol;Acc:HGNC:21308]	6	53267398	53349179	-1	41.88	protein_coding	NM_021814, NM_001301856, NM_001242831, NM_001242828, NM_001242830		60481	420.283	-0.146574	0.903393	0.331851	0.608229	-0.0859842	0.942142	0.570782	1	0.0605899	1.04289	0.68885	0.877935	401	532.8	265.8	497.2	579.7	264.8	471.3	446.4	323.5	9.38023	9.51998	9.44231	9.57325	9.60078	9.43954	9.52413	9.35685	9.59576
ENSG00000012779	ALOX5	arachidonate 5-lipoxygenase [Source:HGNC Symbol;Acc:HGNC:435]	10	45374176	45446119	1	47.73	protein_coding	NM_001320861, NM_001320862, NM_001256153, NM_000698, NM_001256154	Hs.89499	240	25.4391	-1.17759	0.442089	0.00878132	0.0461932	-0.509219	0.702603	0.272184	1	0.668373	1.58928	0.128307	0.372757	19	15.7	13.8	51.8	35.7	24.4	23.8	20.9	23.6	7.8796	7.90536	7.91403	8.18047	8.11961	8.04507	7.93539	7.97048	8.03635
ENSG00000012817	KDM5D	lysine demethylase 5D [Source:HGNC Symbol;Acc:HGNC:11115]	Y	19703865	19744939	-1	38.66	protein_coding	, NM_004653, NM_001146706, NM_001146705	Hs.80358	8284	486.163	0.110458	1.07957	0.420947	0.691369	0.163461	1.11997	0.235671	1	0.0530032	1.03742	0.701851	0.883307	637.3	545.9	360.9	505.1	631.6	310.7	538.8	532.3	312.8	9.75263	9.58442	9.70357	9.52889	9.72608	9.58106	9.58951	9.56052	9.5864
ENSG00000012822	CALCOCO1	calcium binding and coiled-coil domain 1 [Source:HGNC Symbol;Acc:HGNC:29306]	12	53708517	53727745	-1	49.2	protein_coding	, NM_001143682, NM_020898	Hs.156667	57658	830.508	0.519568	1.43353	7.09341e-05	0.000764581	-0.0376518	0.974239	0.771319	1	-0.55722	0.679611	2.11588e-05	0.000327156	1141.7	982.5	604.6	670.9	769.9	444.1	1272.1	1051.5	537.4	10.2789	10.1921	10.2644	9.70884	9.93094	9.9751	10.4027	10.2673	10.1509
ENSG00000012963	UBR7	ubiquitin protein ligase E3 component n-recognin 7 (putative) [Source:HGNC Symbol;Acc:HGNC:20344]	14	93207056	93229215	1	43.29	protein_coding	NM_175748,	Hs.648806	55148	98.8371	-0.127549	0.915385	0.582302	0.806573	-0.156272	0.897341	0.501713	1	-0.0287226	0.980288	0.901385	0.966283	87.6	85.7	104.3	92.4	107.2	103.9	108.2	100.3	100	8.47579	8.45699	8.52772	8.50188	8.56834	8.52574	8.58171	8.53406	8.50593
ENSG00000012983	MAP4K5	mitogen-activated protein kinase kinase kinase kinase 5 [Source:HGNC Symbol;Acc:HGNC:6867]	14	50418501	50561126	-1	37.27	protein_coding	, NM_006575, NM_198794	Hs.130491	11183	678.184	-0.0844442	0.943148	0.45039	0.714495	0.0122344	1.00852	0.913433	1	0.0966786	1.06931	0.389643	0.692685	510.7	596.7	899.9	582.4	627	898.4	519.9	579.7	888.9	9.89978	9.94016	9.9521	10.0249	9.98887	9.95033	9.91655	9.91218	9.93878
ENSG00000013016	EHD3	EH domain containing 3 [Source:HGNC Symbol;Acc:HGNC:3244]	2	31234337	31269447	1	50.13	protein_coding	NM_014600		30845	53.8494	0.0451872	1.03182	0.881467	0.956171	-0.0969933	0.93498	0.748312	1	-0.14218	0.906149	0.639894	0.855213	58	51.6	48.9	59	50.7	44.8	72.4	54	45.1	8.21692	8.2464	8.27005	8.22322	8.23976	8.23859	8.30962	8.2636	8.24112
ENSG00000013275	PSMC4	proteasome 26S subunit, ATPase 4 [Source:HGNC Symbol;Acc:HGNC:9551]	19	39971005	39981441	1	50.25	protein_coding	NM_006503, NM_153001,		5704	795.135	-0.484563	0.714713	4.24839e-05	0.000483019	-0.0343286	0.976486	0.774336	1	0.450235	1.36626	0.000148919	0.00175378	697.5	717.4	675.6	1042.2	1025.8	858.7	662.8	715.3	761	9.99328	9.99257	9.99522	10.4214	10.3744	10.2443	9.9418	9.98958	10.117
ENSG00000013288	MAN2B2	mannosidase alpha class 2B member 2 [Source:HGNC Symbol;Acc:HGNC:29623]	4	6575175	6623362	1	54.58	protein_coding	NM_015274, NM_001292038,	Hs.188464	23324	563.462	-0.0386459	0.973568	0.746608	0.898596	-0.0343422	0.976477	0.774646	1	0.00430367	1.00299	0.9714	0.99064	604.6	530.2	527.9	623.9	504.8	579.6	581.5	555.5	563.2	9.78483	9.78295	9.73216	9.81564	9.73699	9.82138	9.74677	9.8273	9.79369
ENSG00000013293	SLC7A14	solute carrier family 7 member 14 [Source:HGNC Symbol;Acc:HGNC:29326]	3	170459584	170586074	-1	42.15	protein_coding	NM_020949,	Hs.596660	57709	0	NA	NA	NA	NA	NA	NA	NA	NA	NA	NA	NA	NA	0	0	0	0	0	0	0	0	0	7.46554	7.46554	7.46554	7.46554	7.46554	7.46554	7.46554	7.46554	7.46554
ENSG00000013297	CLDN11	claudin 11 [Source:HGNC Symbol;Acc:HGNC:8514]	3	170418865	170860380	1	41.54	protein_coding	NM_005602, NM_001185056	Hs.407600	5010, 101928583	14.335	-0.343695	0.788021	0.587754	0.809804	-0.432014	0.741226	0.495913	1	-0.0883194	0.940618	0.887671	0.962115	4.2	11.4	22.2	8.8	16.1	20.4	17.9	7.7	20.4	7.75312	7.86203	7.87731	7.851	7.9313	7.85668	7.98711	7.79791	7.85725
ENSG00000013306	SLC25A39	solute carrier family 25 member 39 [Source:HGNC Symbol;Acc:HGNC:24279]	17	44319625	44324870	-1	61.11	protein_coding	NM_001321241, NM_016016, NM_001143780, NM_001321240		51629	741.456	0.00646255	1.00449	0.955806	0.983826	0.0682083	1.04841	0.560161	1	0.0617458	1.04373	0.598357	0.832665	733.4	762	767	767.3	707.7	773.1	628.1	769.3	765.3	10.0925	10.0781	10.054	10.1393	10.0019	10.0623	9.93609	10.088	10.0516
ENSG00000013364	MVP	major vault protein [Source:HGNC Symbol;Acc:HGNC:7531]	16	29820394	29848039	1	52.54	protein_coding	, NM_005115, NM_001293204, NM_001293205, NM_017458	Hs.632177	9961	2034.07	-0.373618	0.771845	7.16614e-05	0.000771969	-0.0156524	0.989209	0.868659	1	0.357965	1.28162	0.000146571	0.00173086	1725.2	1796.1	2010.3	2423.8	2215.2	2523.1	1796	1658.7	2158.2	11.0448	11.1476	11.0772	11.4675	11.4076	11.3632	11.0938	11.0509	11.1657
ENSG00000013374	NUB1	negative regulator of ubiquitin like proteins 1 [Source:HGNC Symbol;Acc:HGNC:17623]	7	151341699	151378449	1	44.96	protein_coding	NM_016118, NM_001243351,	Hs.647082	51667	745.065	-1.11191	0.462681	2.76951e-15	1.76324e-13	-0.0295073	0.979755	0.836973	1	1.0824	2.11756	1.73855e-14	1.33324e-12	644.7	582.7	396	1125	1188.3	1110.3	656.9	608.4	393.4	9.79788	9.73616	9.65964	10.3911	10.491	10.6918	9.81653	9.77831	9.65399
ENSG00000013375	PGM3	phosphoglucomutase 3 [Source:HGNC Symbol;Acc:HGNC:8907]	6	83161150	83193936	-1	38.66	protein_coding	, NM_015599, NM_001199919, NM_001199917, NM_001199918	Hs.661665	5238	1889.15	-0.101271	0.932211	0.305784	0.580589	-0.0100051	0.993089	0.919602	1	0.0912659	1.0653	0.356979	0.660127	1889.8	1715.6	1915.2	1957.6	2022.7	1934.4	2072.8	1686.3	1807.8	11.067	11.0592	11.1392	11.1105	11.2614	11.1515	11.1814	11.0383	11.0683
ENSG00000013392	RWDD2A	RWD domain containing 2A [Source:HGNC Symbol;Acc:HGNC:21385]	6	83193379	83198932	1	44.76	protein_coding	NM_001322336, NM_001322335, NM_001322337, NM_033411		112611	214.579	0.16747	1.12309	0.399256	0.673476	-0.0617301	0.958114	0.755008	1	-0.2292	0.853108	0.249948	0.546786	301.8	201.2	163.4	184.8	194.8	194.6	283.8	240.3	166.6	9.10841	8.94016	8.93259	8.75437	8.91822	9.04573	9.06041	9.0648	8.94486
ENSG00000013441	CLK1	CDC like kinase 1 [Source:HGNC Symbol;Acc:HGNC:2068]	2	200853009	200864744	-1	41.85	protein_coding	NM_004071, NM_001162407	Hs.433732	1195	736.212	0.380088	1.30142	0.000626952	0.00507498	0.0188613	1.01316	0.864247	1	-0.361227	0.778502	0.00120835	0.0104247	804.1	871.4	726.4	587.2	731.9	535.8	781.9	859.7	727.6	10.1573	10.1074	10.141	9.83907	9.92407	9.8405	10.128	10.0929	10.1428
ENSG00000013503	POLR3B	RNA polymerase III subunit B [Source:HGNC Symbol;Acc:HGNC:30348]	12	106357658	106510198	1	39.75	protein_coding	NM_018082, NM_001160708,	Hs.62696	55703	177.837	0.0428778	1.03017	0.817265	0.929521	-0.0214477	0.985244	0.908092	1	-0.0643255	0.956392	0.730197	0.898356	187.8	187.2	160.6	207.2	166	148.7	188.5	166.4	188.1	8.83332	8.90735	8.83805	8.89934	8.82968	8.79109	8.83579	8.83142	8.93932
ENSG00000013523	ANGEL1	angel homolog 1 [Source:HGNC Symbol;Acc:HGNC:19961]	14	76786178	76826246	-1	44.52	protein_coding	NM_015305,		23357	259.309	0.888895	1.85176	9.36505e-07	1.64682e-05	0.0159278	1.0111	0.927751	1	-0.872967	0.546023	1.6419e-06	3.35266e-05	397.8	377.9	135.7	190.4	204	85.6	413.8	424.3	104.3	9.22651	9.17433	9.17909	8.66353	8.70172	8.93693	9.26078	9.27477	9.03481
ENSG00000013561	RNF14	ring finger protein 14 [Source:HGNC Symbol;Acc:HGNC:10058]	5	141958328	141990291	1	42.04	protein_coding	, NM_004290, NM_183401, NM_183398, NM_001201365, NM_183399, NM_183400	Hs.483616	9604	471.693	0.225305	1.16902	0.069467	0.225777	-0.0232133	0.984039	0.850869	1	-0.248519	0.84176	0.0460736	0.185196	472.7	511.8	493.8	396.8	434.5	433.9	502.1	521.3	478.3	9.64842	9.65906	9.66391	9.49271	9.50966	9.54663	9.70393	9.67634	9.63452
ENSG00000013563	DNASE1L1	deoxyribonuclease 1 like 1 [Source:HGNC Symbol;Acc:HGNC:2957]	X	154401238	154412112	-1	54.47	protein_coding	NM_001303620, NM_006730, NM_001009933, NM_001009934, NM_001009932		1774	269.882	0.0251126	1.01756	0.878391	0.955282	0.129779	1.09413	0.432312	1	0.104667	1.07525	0.527468	0.79257	249	243.2	350.7	235	283.5	305.6	264.9	229.2	267.6	9.14525	9.12244	9.25539	9.10316	9.23759	9.14355	9.19137	9.07975	9.04085
ENSG00000013573	DDX11	DEAD/H-box helicase 11 [Source:HGNC Symbol;Acc:HGNC:2736]	12	31073845	31104791	1	52.28	protein_coding	, NM_001257145, NM_001257144, NM_152438, NM_030653, NM_004399	Hs.443960, Hs.447869	1663	65.7543	0.00798894	1.00555	0.97804	0.99239	0.0605286	1.04285	0.835856	1	0.0525397	1.03709	0.857699	0.94971	86.5	74.4	42.5	66.9	65.7	63.2	80.4	63.9	48.4	8.37756	8.36708	8.26219	8.26201	8.31344	8.41203	8.34299	8.30202	8.30833
ENSG00000013583	HEBP1	heme binding protein 1 [Source:HGNC Symbol;Acc:HGNC:17176]	12	12974864	13000273	-1	43.52	protein_coding	NM_015987,		50865	485.083	0.406355	1.32533	0.0023269	0.0153114	0.0577598	1.04085	0.662673	1	-0.348595	0.785348	0.00937728	0.0555149	609.9	478.6	522.4	385.6	398.8	426.8	560.6	503.7	479.4	9.80411	9.67471	9.7244	9.38238	9.51213	9.53988	9.72233	9.72198	9.64453
ENSG00000013588	GPRC5A	G protein-coupled receptor class C group 5 member A [Source:HGNC Symbol;Acc:HGNC:9836]	12	12890782	12917937	1	46.77	protein_coding	NM_003979,		9052	4921.37	0.0646307	1.04582	0.474258	0.73284	-0.0241897	0.983373	0.788859	1	-0.0888204	0.940291	0.325762	0.629075	3621.4	3872.2	7116.2	3370.3	3440.4	7524.6	3358.8	3819	8169.5	12.3408	12.3344	12.1871	12.2462	12.1783	12.264	12.2417	12.3161	12.3776
ENSG00000013619	MAMLD1	mastermind like domain containing 1 [Source:HGNC Symbol;Acc:HGNC:2568]	X	150361422	150514178	1	44.08	protein_coding	, NM_001177465, NM_001177466, NM_005491		10046	70.9035	-0.710468	0.611122	0.0257597	0.109114	0.14104	1.1027	0.669513	1	0.851508	1.80439	0.00832328	0.0504776	23.2	52.5	110.8	60.6	77.2	133.4	23.8	32	124.7	8.21599	8.32499	8.26664	8.52879	8.48522	8.36961	8.22259	8.15716	8.33112
ENSG00000013725	CD6	CD6 molecule [Source:HGNC Symbol;Acc:HGNC:1691]	11	60971680	61020377	1	49.93	protein_coding	NM_006725, NM_001254751, NM_001254750		923	0.318287	0.383036	1.30408	0.924111	NA	1.10294	2.14791	0.78515	1	0.7199	1.64707	0.859162	NA	0	0	1.8	0	0	1	0	0	0	7.49409	7.49409	7.55584	7.49409	7.49409	7.51796	7.49409	7.49409	7.40846
ENSG00000013810	TACC3	transforming acidic coiled-coil containing protein 3 [Source:HGNC Symbol;Acc:HGNC:11524]	4	1721490	1745176	1	56.07	protein_coding	, NM_006342	Hs.104019	10460	59.555	0.147128	1.10736	0.66379	0.856	-0.19709	0.872308	0.556899	1	-0.344218	0.787735	0.30812	0.611301	48.5	103.2	32.3	59	50.7	40.7	48.6	97	55.9	8.2521	8.3922	8.18952	8.32654	8.07865	8.26355	8.25271	8.3605	8.37829
ENSG00000014123	UFL1	UFM1 specific ligase 1 [Source:HGNC Symbol;Acc:HGNC:23039]	6	96521595	96555276	1	33.38	protein_coding	, NM_015323		23376	498.596	0.290834	1.22335	0.017385	0.0805716	0.0865463	1.06183	0.477442	1	-0.204288	0.867967	0.0972334	0.308864	583.5	640.4	405.2	470.9	534.8	328	540.8	577.5	406.3	9.74701	9.7475	9.71389	9.54514	9.57252	9.53604	9.67399	9.64612	9.71622
ENSG00000014138	POLA2	DNA polymerase alpha 2, accessory subunit [Source:HGNC Symbol;Acc:HGNC:30073]	11	65261762	65305589	1	47.9	protein_coding	NM_002689,		23649	18.6573	-0.91357	0.53087	0.096425	0.283141	-0.189267	0.877051	0.738871	1	0.724303	1.6521	0.186569	0.466149	19	8.7	13.8	26.3	17.3	35.7	7.9	18.7	20.4	7.94887	7.82891	7.81247	8.03108	7.95798	8.05263	7.78321	7.97627	7.89806
ENSG00000014164	ZC3H3	zinc finger CCCH-type containing 3 [Source:HGNC Symbol;Acc:HGNC:28972]	8	143437655	143541453	-1	58.38	protein_coding	NM_015117,	Hs.521915	23144	300.382	-0.294278	0.81548	0.0532435	0.186792	-0.17221	0.887482	0.261417	1	0.122068	1.08829	0.422394	0.719219	301.8	247.6	256.6	332.3	345.8	308.6	355.2	299.8	255.8	9.15965	9.09406	9.18285	9.23682	9.35477	9.32504	9.29199	9.23962	9.18056
ENSG00000014216	CAPN1	calpain 1 [Source:HGNC Symbol;Acc:HGNC:1476]	11	65180566	65212006	1	51.18	protein_coding	, NM_001198868, NM_001198869, NM_005186	Hs.502842, Hs.735492	823	3283.62	-0.215805	0.861066	0.0143372	0.0691359	0.0071243	1.00495	0.935767	1	0.222929	1.1671	0.0115538	0.0654922	2749.8	2699.8	3884.8	3379.9	3003.5	4450.4	2763.4	2473.2	4147.6	11.7093	11.7923	11.7114	11.9774	11.9299	11.8926	11.7157	11.6802	11.7984
ENSG00000014257	ACPP	acid phosphatase, prostate [Source:HGNC Symbol;Acc:HGNC:125]	3	132317367	132368298	1	40.4	protein_coding	NM_001099, NM_001292037, NM_001134194	Hs.433060	55	7.35252	-0.269378	0.829677	0.735275	0.893195	0.728051	1.6564	0.390299	1	0.99743	1.99644	0.23534	0.528913	12.7	7.9	3.7	9.6	10.4	8.1	3	5.5	5.4	7.83521	7.75411	7.70458	7.785	7.79882	7.80544	7.6373	7.70459	7.7475
ENSG00000014641	MDH1	malate dehydrogenase 1 [Source:HGNC Symbol;Acc:HGNC:6970]	2	63588609	63607197	1	38.05	protein_coding	, NM_001316374, NM_005917, NM_001199111, NM_001199112		4190	876.856	0.317491	1.24616	0.00764513	0.0411545	0.0472865	1.03332	0.690104	1	-0.270205	0.829202	0.023706	0.11327	987.7	1007	850.1	768.9	771.1	733.4	984.3	1074.6	714.7	10.3158	10.2966	10.337	10.0474	10.0098	10.1823	10.312	10.3689	10.1559
ENSG00000014824	SLC30A9	solute carrier family 30 member 9 [Source:HGNC Symbol;Acc:HGNC:1329]	4	41990472	42090457	1	36.98	protein_coding	NM_006345,		10463	645.001	-0.051274	0.965084	0.659044	0.853538	-0.0103567	0.992847	0.929252	1	0.0409173	1.02877	0.725822	0.89597	700.6	643.9	561.2	716.3	669.6	586.7	685.6	719.7	521.3	9.91167	9.8613	9.92087	9.9342	9.90052	9.96387	9.8897	9.97375	9.85082
ENSG00000014914	MTMR11	myotubularin related protein 11 [Source:HGNC Symbol;Acc:HGNC:24307]	1	149928651	149936869	-1	49.97	protein_coding	, NM_181873, NM_001145862	Hs.425144	10903	117.135	-0.531828	0.691678	0.0196792	0.0886548	0.0935314	1.06698	0.690068	1	0.625359	1.5426	0.00667383	0.04248	78.1	89.2	148.6	117.9	148.7	184.4	98.2	83.8	105.3	8.49207	8.51537	8.61636	8.69787	8.79141	8.75192	8.60206	8.48523	8.42373
ENSG00000014919	COX15	COX15, cytochrome c oxidase assembly homolog [Source:HGNC Symbol;Acc:HGNC:2263]	10	99711844	99732100	-1	42.42	protein_coding	NM_078470, NM_004376, NM_001320975, NM_001320976, NM_001320974,		1355	191.513	0.140408	1.10222	0.441546	0.708931	-0.00522504	0.996385	0.97711	1	-0.145633	0.903983	0.42715	0.722233	178.3	211.7	202.1	201.6	172.9	162	191.5	191.8	211.7	8.8624	8.9725	8.9426	8.94372	8.83756	8.79828	8.90922	8.90528	8.97446
ENSG00000015133	CCDC88C	coiled-coil domain containing 88C [Source:HGNC Symbol;Acc:HGNC:19967]	14	91271323	91417844	-1	51.25	protein_coding	, NM_001080414	Hs.525536	440193	255.035	-0.0458924	0.96869	0.784134	0.914118	0.159613	1.11699	0.345778	1	0.205506	1.15309	0.225011	0.517143	250.1	225.7	300	261.3	222.4	321.9	225.2	157.6	331	9.1123	9.18073	9.05294	9.14503	9.17039	9.10915	9.03664	8.94285	9.13188
ENSG00000015153	YAF2	YY1 associated factor 2 [Source:HGNC Symbol;Acc:HGNC:17363]	12	42157104	42238349	-1	39.02	protein_coding	NM_001190979, NM_005748, NM_001320080, NM_001190977, NM_001190980	Hs.708084	10138	148.204	0.0149461	1.01041	0.938157	0.977459	0.0343163	1.02407	0.859364	1	0.0193702	1.01352	0.920526	0.973371	146.7	140	161.5	129.1	146.4	170.1	126	140	174.1	8.79642	8.73348	8.71562	8.72199	8.75993	8.74819	8.70846	8.73346	8.76306
ENSG00000015171	ZMYND11	zinc finger MYND-type containing 11 [Source:HGNC Symbol;Acc:HGNC:16966]	10	134465	254637	1	37.8	protein_coding	, NM_006624, NM_212479, NM_001202468, NM_001202467, NM_001202464, NM_001202465, NM_001202466	Hs.292265	10771	750.698	0.0375063	1.02634	0.729875	0.891517	0.0708385	1.05033	0.515823	1	0.0333323	1.02337	0.760343	0.911764	786.1	800.5	722.7	739.4	764.1	745.6	773	721.9	702.9	10.0968	10.1216	10.0684	10.0331	10.073	10.1006	10.0791	10.0143	10.04
ENSG00000015285	WAS	Wiskott-Aldrich syndrome [Source:HGNC Symbol;Acc:HGNC:12731]	X	48676596	48691427	1	50.82	protein_coding	, NM_000377	Hs.2157	7454	12.3709	1.99175	3.97719	0.00645769	0.0359249	0.359827	1.28327	0.5821	1	-1.63192	0.322658	0.028027	0.127777	27.4	18.4	8.3	9.6	2.3	2	15.9	23.1	4.3	7.939	7.89846	7.89925	7.70902	7.59998	7.74191	7.805	7.95458	7.81187
ENSG00000015413	DPEP1	dipeptidase 1 (renal) [Source:HGNC Symbol;Acc:HGNC:3002]	16	89613308	89638456	1	59.08	protein_coding	, NM_004413, NM_001128141	Hs.109	1800	450.833	-0.0497071	0.966132	0.707138	0.879544	-0.0784165	0.947097	0.554385	1	-0.0287094	0.980297	0.82859	0.936636	296.5	229.2	789.1	273.3	259.3	839.3	295.7	266.7	808.2	9.50566	9.41678	9.45386	9.44263	9.50694	9.51895	9.5035	9.52808	9.47899
ENSG00000015475	BID	BH3 interacting domain death agonist [Source:HGNC Symbol;Acc:HGNC:1050]	22	17734138	17774770	-1	52.51	protein_coding	NM_197966, NM_001244570, NM_001244567, NM_001196, NM_001244572, NM_001244569, NM_197967	Hs.591054	637	274.355	-0.625806	0.648058	0.00016435	0.00160477	-0.122347	0.918692	0.47007	1	0.503459	1.41761	0.00243765	0.0185492	131.9	206.5	350.7	249.4	307.7	465.5	152.8	198.4	406.3	8.95686	9.03503	9.00058	9.37262	9.33027	9.24688	9.04368	9.00786	9.1257
ENSG00000015479	MATR3	matrin 3 [Source:HGNC Symbol;Acc:HGNC:6912]	5	139293648	139331677	1	38.8	protein_coding	NM_018834, NM_001194956, NM_001194955		9782	18.0758	-0.177811	0.884043	0.746576	0.898596	0.0480073	1.03384	0.931473	1	0.225818	1.16944	0.684601	0.875862	31.7	19.2	5.5	19.1	20.7	16.3	22.8	15.4	11.8	7.99005	7.92578	7.81587	7.85639	7.94372	7.99726	7.89963	7.87657	7.93293
ENSG00000015520	NPC1L1	NPC1 like intracellular cholesterol transporter 1 [Source:HGNC Symbol;Acc:HGNC:7898]	7	44512535	44541315	-1	51.5	protein_coding	NM_013389, NM_001101648, NM_001300967,	Hs.567486	29881	313.378	0.309516	1.23929	0.045909	0.168354	-0.0821421	0.944654	0.592144	1	-0.391658	0.762253	0.0117384	0.0662652	396.8	427.8	156.9	277.3	363.1	141.6	422.7	483.8	150.5	9.29686	9.22812	9.24706	9.00474	9.08645	9.18522	9.35221	9.33924	9.22153
ENSG00000015532	XYLT2	xylosyltransferase 2 [Source:HGNC Symbol;Acc:HGNC:15517]	17	50346092	50363138	1	56.54	protein_coding	NM_022167,	Hs.463416	64132	381.021	0.237504	1.17895	0.086997	0.264196	-0.0558346	0.962038	0.685421	1	-0.293338	0.816012	0.0350504	0.151523	386.2	377.1	424.6	317.1	337.7	353.5	431.6	418.8	382.6	9.4481	9.42634	9.5085	9.28448	9.33419	9.35117	9.54518	9.51722	9.41808
ENSG00000015568	RGPD5	RANBP2-like and GRIP domain containing 5 [Source:HGNC Symbol;Acc:HGNC:32418]	2	109792758	109857695	1	39.34	protein_coding	NM_032260, NM_005054	Hs.469630, Hs.535589, Hs.645445	84220	3.3551	0.487439	1.40195	0.696129	NA	-0.720215	0.607007	0.538815	1	-1.20765	0.432972	0.321343	NA	6.3	2.6	0.9	3.2	2.3	1	4	6.6	3.2	7.70074	7.62487	7.62359	7.62168	7.61384	7.62886	7.64409	7.7278	7.71407
ENSG00000015592	STMN4	stathmin 4 [Source:HGNC Symbol;Acc:HGNC:16078]	8	27235323	27258420	-1	48.03	protein_coding	NM_030795, NM_001283055, NM_001283054, NM_001283053,	Hs.201058	81551	0	NA	NA	NA	NA	NA	NA	NA	NA	NA	NA	NA	NA	0	0	0	0	0	0	0	0	0	7.46554	7.46554	7.46554	7.46554	7.46554	7.46554	7.46554	7.46554	7.46554
ENSG00000015676	NUDCD3	NudC domain containing 3 [Source:HGNC Symbol;Acc:HGNC:22208]	7	44379121	44490880	-1	44.52	protein_coding	NM_015332,		23386	665.767	-0.069712	0.952828	0.555921	0.789038	0.0341248	1.02394	0.774308	1	0.103837	1.07463	0.38262	0.686441	569.8	663.2	749.5	635.8	700.7	737.5	613.2	572	750.2	9.88427	9.97377	9.94905	9.99151	10.0295	9.93241	9.95575	9.82825	9.95008
ENSG00000016082	ISL1	ISL LIM homeobox 1 [Source:HGNC Symbol;Acc:HGNC:6132]	5	51383391	51394738	1	44.32	protein_coding	NM_002202,		3670	0.517067	-0.267532	0.830739	0.934136	NA	0.162297	1.11907	0.96053	1	0.429829	1.34707	0.894876	NA	0	0	1.8	0.8	0	1	1	0	0	7.44855	7.51685	7.5786	7.54539	7.51685	7.54073	7.55662	7.51685	7.43123
ENSG00000016391	CHDH	choline dehydrogenase [Source:HGNC Symbol;Acc:HGNC:24288]	3	53812335	53846390	-1	49.32	protein_coding	NM_018397,		55349	602.663	1.48766	2.80434	3.60639e-19	3.46814e-17	0.223174	1.1673	0.168344	1	-1.26449	0.416247	3.71476e-14	2.75401e-12	900.1	832.9	633.2	329.1	419.5	154.8	858.3	906	390.2	10.0976	9.95433	10.2872	9.14193	9.28736	9.16036	10.0466	10.0444	9.83855
ENSG00000016402	IL20RA	interleukin 20 receptor subunit alpha [Source:HGNC Symbol;Acc:HGNC:6003]	6	136999971	137045180	-1	41.2	protein_coding	NM_014432, NM_001278722, NM_001278724, NM_001278723	Hs.445868	53832	0	NA	NA	NA	NA	NA	NA	NA	NA	NA	NA	NA	NA	0	0	0	0	0	0	0	0	0	7.46554	7.46554	7.46554	7.46554	7.46554	7.46554	7.46554	7.46554	7.46554
ENSG00000016490	CLCA1	chloride channel accessory 1 [Source:HGNC Symbol;Acc:HGNC:2015]	1	86468368	86500289	1	40.09	protein_coding	, NM_001285	Hs.194659	1179	0.227494	0.835147	1.78404	0.837332	NA	-0.122308	0.918717	0.975899	1	-0.957455	0.514965	0.813637	NA	1.1	0	0	0	0	0	1	0	0	7.52821	7.48994	7.48994	7.41676	7.48994	7.48994	7.52483	7.48994	7.48994
ENSG00000016602	CLCA4	chloride channel accessory 4 [Source:HGNC Symbol;Acc:HGNC:2018]	1	86547078	86580754	1	37.99	protein_coding	NM_012128,	Hs.567422	22802	1.49595	-4.40801	0.0471038	0.0390066	NA	-1.06602	0.477634	0.654267	1	3.34199	10.14	0.11386	NA	0	0	0	2.4	6.9	3.1	0	1.1	0	7.49366	7.41662	7.48636	7.66134	7.70152	7.67592	7.49366	7.53051	7.48636
ENSG00000016864	GLT8D1	glycosyltransferase 8 domain containing 1 [Source:HGNC Symbol;Acc:HGNC:24870]	3	52694488	52706032	-1	44.49	protein_coding	NM_018446, NM_001010983, NM_001278280, NM_001278281, NM_152932,		55830	336.268	0.210792	1.15732	0.142078	0.36501	-0.0532595	0.963756	0.708941	1	-0.264052	0.832746	0.066836	0.240459	380.9	377.9	282.4	339.4	299.7	257.7	421.7	399	267.6	9.31893	9.36401	9.35299	9.22229	9.17386	9.28354	9.40719	9.41054	9.31188
ENSG00000017260	ATP2C1	ATPase secretory pathway Ca2+ transporting 1 [Source:HGNC Symbol;Acc:HGNC:13211]	3	130850595	131016712	1	37.56	protein_coding	NM_001199181, NM_001199182, NM_001199180, NM_001199179, NM_001199184, NM_001199183, NM_001199185, NM_014382, NM_001001486, NM_001001487, NM_001001485	Hs.584884	27032	1696.1	-0.0975414	0.934624	0.335087	0.611488	-0.0632	0.957139	0.532955	1	0.0343414	1.02409	0.734687	0.900937	1603.9	1490.8	1781.4	1882	1372.7	2014.8	1849.6	1440.5	1829.3	10.8595	11.028	10.9206	11.0539	10.9306	11.0723	11.0326	10.9874	10.9531
ENSG00000017427	IGF1	insulin like growth factor 1 [Source:HGNC Symbol;Acc:HGNC:5464]	12	102395867	102480645	-1	39.66	protein_coding	NM_000618, NM_001111284, NM_001111285, NM_001111283		3479	32.8449	-0.935022	0.523035	0.0516459	0.183066	-0.515554	0.699524	0.293482	1	0.419468	1.33743	0.372196	0.676328	19	3.5	41.5	20.7	9.2	113.1	11.9	14.3	62.3	8.03994	7.90352	7.81954	8.06063	8.02949	8.25201	7.94251	8.11007	7.97153
ENSG00000017483	SLC38A5	solute carrier family 38 member 5 [Source:HGNC Symbol;Acc:HGNC:18070]	X	48458537	48470256	-1	54.89	protein_coding	, NM_033518	Hs.195155	92745	89.328	-0.336321	0.792058	0.190665	0.440275	-0.0799407	0.946097	0.759968	1	0.25638	1.19448	0.320167	0.623166	48.5	30.6	159.7	65.3	31.1	218	57.6	29.8	163.4	8.33862	8.40026	8.3259	8.45514	8.40502	8.53117	8.40344	8.39192	8.34013
ENSG00000017797	RALBP1	ralA binding protein 1 [Source:HGNC Symbol;Acc:HGNC:9841]	18	9475009	9538116	1	41.38	protein_coding	, NM_006788	Hs.528993	10928	777.196	-0.176803	0.884661	0.106437	0.30304	0.0124084	1.00864	0.910455	1	0.189212	1.14014	0.0853651	0.28334	711.2	734.9	793.8	753.7	846	938.2	727.3	738.4	751.3	10.0759	10.0526	10.063	10.1356	10.2001	10.2417	10.0988	10.0576	10.0056
ENSG00000018189	RUFY3	RUN and FYVE domain containing 3 [Source:HGNC Symbol;Acc:HGNC:30285]	4	70704204	70807315	1	39.91	protein_coding	, NM_001130709, NM_001037442, NM_014961, NM_001291994, NM_001291993	Hs.739750	22902	371.801	-0.159154	0.89555	0.276887	0.548208	-0.0738416	0.950105	0.615822	1	0.0853121	1.06092	0.560934	0.812172	333.4	368.3	351.7	434.2	342.3	402.4	355.2	340.6	418.1	9.31292	9.4476	9.31795	9.53832	9.3865	9.43246	9.36517	9.38231	9.466
ENSG00000018236	CNTN1	contactin 1 [Source:HGNC Symbol;Acc:HGNC:2171]	12	40692442	41072418	1	35.21	protein_coding	NM_001256063, NM_001843, NM_001256064, NM_175038	Hs.143434	1272	1.79627	-1.32701	0.398593	0.72828	NA	1.39849	2.63626	0.72127	1	2.7255	6.61391	0.483053	NA	5.3	0	0	0	4.6	3.1	0	0	3.2	7.72773	7.48418	7.43367	7.47878	7.71693	7.62324	7.47878	7.48418	7.62838
ENSG00000018280	SLC11A1	solute carrier family 11 member 1 [Source:HGNC Symbol;Acc:HGNC:10907]	2	218382029	218396894	1	55.34	protein_coding	, NM_000578	Hs.591607	6556	7.13813	0.607174	1.52327	0.454619	0.717741	0.751667	1.68374	0.361631	1	0.144493	1.10534	0.864814	0.952228	8.4	7	12.9	10.4	4.6	4.1	6	5.5	5.4	7.75552	7.77871	7.85259	7.78926	7.72484	7.68252	7.70527	7.7465	7.71493
ENSG00000018408	WWTR1	WW domain containing transcription regulator 1 [Source:HGNC Symbol;Acc:HGNC:24042]	3	149517235	149736714	-1	41.07	protein_coding	NM_001348362, NM_001168278, NM_015472, NM_001168280,	Hs.477921	25937	1088.13	-0.386622	0.764919	0.000523565	0.00434281	0.0317423	1.02225	0.777798	1	0.418364	1.33641	0.000183939	0.00208894	938.1	1063.8	978.4	1267.6	1357.7	1267.2	880.1	922.5	1117.8	10.3714	10.4204	10.3144	10.7096	10.6996	10.6062	10.3024	10.2634	10.4628
ENSG00000018510	AGPS	alkylglycerone phosphate synthase [Source:HGNC Symbol;Acc:HGNC:327]	2	177392644	177559299	1	36.51	protein_coding	NM_003659,	Hs.516543	8540	747.443	-0.176689	0.884731	0.128542	0.343125	0.0318285	1.02231	0.785756	1	0.208518	1.1555	0.0742017	0.256953	714.4	733.1	713.5	890.8	813.7	743.6	751.1	635.9	730.9	9.96827	10.0745	10.0403	10.2001	10.1831	10.0829	10.0199	9.93065	10.0651
ENSG00000018607	ZNF806	zinc finger protein 806 [Source:HGNC Symbol;Acc:HGNC:33228]	2	132309309	132318736	1	40.79	unprocessed_pseudogene			NA	0.362548	0.434884	1.3518	0.913811	NA	1.47526	2.78034	0.71499	1	1.04038	2.05677	0.797713	NA	2.1	0	0	0	1.2	0	0	0	0	7.60104	7.45717	7.49599	7.44347	7.57364	7.49599	7.44347	7.45717	7.49599
ENSG00000018610	CXorf56	chromosome X open reading frame 56 [Source:HGNC Symbol;Acc:HGNC:26239]	X	119538149	119565408	-1	44.29	protein_coding	NM_001170569, NM_001170570, NM_022101,	Hs.248572	63932	125.469	-0.25997	0.835106	0.227095	0.487965	-0.278922	0.824207	0.1964	1	-0.0189527	0.986949	0.929436	0.974487	107.6	117.2	106.1	150.6	123.3	121.2	124	157.6	121.5	8.55635	8.57858	8.59719	8.74573	8.60644	8.66843	8.63306	8.75011	8.66951
ENSG00000018625	ATP1A2	ATPase Na+/K+ transporting subunit alpha 2 [Source:HGNC Symbol;Acc:HGNC:800]	1	160115759	160143591	1	50.38	protein_coding	, NM_000702	Hs.34114	477	5.57665	0.964107	1.95086	0.379678	0.654363	-1.24562	0.421726	0.205309	1	-2.20973	0.216175	0.0367296	0.157072	2.1	2.6	8.3	0.8	5.8	1	9.9	12.1	7.5	7.66094	7.60668	7.77442	7.60022	7.69114	7.57176	7.84441	7.80776	7.7594
ENSG00000018699	TTC27	tetratricopeptide repeat domain 27 [Source:HGNC Symbol;Acc:HGNC:25986]	2	32628032	32821051	1	39.46	protein_coding	, NM_001193509, NM_017735	Hs.468125, Hs.664352	55622	116.944	0.0579929	1.04102	0.784773	0.914487	0.00919397	1.00639	0.965546	1	-0.0487989	0.966741	0.819512	0.933815	121.3	140.9	95.1	125.9	123.3	92.7	120.1	131.2	102.1	8.60117	8.64515	8.59818	8.62162	8.56912	8.5857	8.59531	8.60382	8.63422
ENSG00000018869	ZNF582	zinc finger protein 582 [Source:HGNC Symbol;Acc:HGNC:26421]	19	56375846	56393545	-1	40.84	protein_coding	, NM_144690, NM_001320371	Hs.244391	147948	50.3216	-0.160946	0.894438	0.604626	0.819594	0.05743	1.04061	0.855663	1	0.218376	1.16342	0.486993	0.766816	51.7	42.9	52.6	51.8	58.8	54	48.6	47.4	45.1	8.23307	8.17474	8.24108	8.23369	8.29209	8.25095	8.21024	8.21018	8.18498
ENSG00000019102	VSIG2	V-set and immunoglobulin domain containing 2 [Source:HGNC Symbol;Acc:HGNC:17149]	11	124747472	124752238	-1	53.7	protein_coding	NM_014312, NM_001329920	Hs.112377	23584	10.4882	0.410938	1.32955	0.550464	0.785717	-0.0682504	0.953794	0.919311	1	-0.479189	0.717381	0.487955	0.767117	11.6	9.6	11.1	9.6	3.5	13.2	10.9	7.7	17.2	7.82517	7.86659	7.76968	7.79126	7.73232	7.80314	7.81406	7.83158	7.85767
ENSG00000019144	PHLDB1	pleckstrin homology like domain family B member 1 [Source:HGNC Symbol;Acc:HGNC:23697]	11	118606440	118658038	1	54.3	protein_coding	NM_015157, NM_001144759, NM_001144758		23187	672.652	-0.318632	0.80183	0.00491298	0.0285442	-0.157476	0.896592	0.167425	1	0.161156	1.11818	0.154768	0.417979	604.6	594	601.8	767.3	772.2	705.9	655.9	651.4	700.8	9.84768	9.83624	9.85096	10.0884	10.1009	10.0104	9.92825	9.92719	10.003
ENSG00000019169	MARCO	macrophage receptor with collagenous structure [Source:HGNC Symbol;Acc:HGNC:6895]	2	118942166	118994660	1	44.33	protein_coding	NM_006770,	Hs.67726	8685	2.40236	-0.289425	0.818228	0.855906	NA	-0.177064	0.884501	0.912427	1	0.112361	1.081	0.943677	NA	1.1	7.9	0	3.2	0	2	2	4.4	1.1	7.56401	7.73193	7.51608	7.64615	7.42799	7.67089	7.60537	7.6556	7.62855
ENSG00000019186	CYP24A1	cytochrome P450 family 24 subfamily A member 1 [Source:HGNC Symbol;Acc:HGNC:2602]	20	54153449	54173973	-1	43.36	protein_coding	NM_000782, NM_001128915,	Hs.89663	1591	4.69919	-0.938309	0.521844	0.414075	0.68611	0.111494	1.08035	0.925246	1	1.0498	2.07025	0.364876	NA	3.2	7.9	0	10.4	11.5	0	5	4.4	0	7.58441	7.65669	7.6524	7.73988	7.72016	7.6524	7.63291	7.58036	7.6524
ENSG00000019485	PRDM11	PR/SET domain 11 [Source:HGNC Symbol;Acc:HGNC:13996]	11	45095806	45235110	1	47.84	protein_coding	, NM_001256696, NM_001256695	Hs.178715	56981	86.7953	-0.348395	0.785457	0.167397	0.405992	-0.0505764	0.965551	0.843712	1	0.297819	1.22928	0.240254	0.53543	82.3	63.9	89.5	113.9	100.3	86.6	93.3	80.5	70.9	8.3791	8.35041	8.49439	8.54205	8.55821	8.47832	8.43903	8.45154	8.38746
ENSG00000019505	SYT13	synaptotagmin 13 [Source:HGNC Symbol;Acc:HGNC:14962]	11	45240301	45286319	-1	46.27	protein_coding	NM_001247987, NM_020826,		57586	160.492	0.447888	1.36404	0.0269302	0.113292	0.0488989	1.03448	0.806767	1	-0.398989	0.758389	0.0502389	0.197062	151.9	162.7	215.1	113.9	89.9	196.6	164.7	140	209.6	8.81902	8.92039	8.80719	8.65444	8.59262	8.74573	8.86879	8.82925	8.78933
ENSG00000019549	SNAI2	snail family transcriptional repressor 2 [Source:HGNC Symbol;Acc:HGNC:11094]	8	48917768	48921740	-1	41.13	protein_coding	NM_003068,	Hs.360174	6591	150.068	0.233896	1.17601	0.341464	0.618244	-0.128616	0.914709	0.598275	1	-0.362512	0.777809	0.140444	0.39208	135.1	171.5	142.1	97.2	92.2	211.9	132	174.1	194.5	8.80303	8.85235	8.58834	8.62571	8.50389	8.84414	8.78971	8.86222	8.78597
ENSG00000019582	CD74	CD74 molecule [Source:HGNC Symbol;Acc:HGNC:1697]	5	150401637	150412929	-1	53.3	protein_coding	NM_001025158, NM_004355, NM_001025159,		972	69.1222	-1.23262	0.425544	7.60276e-06	0.000106186	0.0685879	1.04869	0.815447	1	1.30121	2.46435	3.20926e-06	6.1421e-05	38	67.4	36.9	90.8	179.8	73.3	39.7	63.9	32.2	8.1956	8.15037	8.24449	8.54589	8.67284	8.50471	8.21004	8.12833	8.20234
ENSG00000019991	HGF	hepatocyte growth factor [Source:HGNC Symbol;Acc:HGNC:4893]	7	81699006	81770438	-1	34.42	protein_coding	NM_000601, NM_001010932, NM_001010931, NM_001010933, NM_001010934		3082	0.177058	-1.38197	0.383695	0.732985	NA	0	1	1	1	1.22728	2.34125	0.761916	NA	0	0	0	1.6	0	0	0	0	0	7.43511	7.48076	7.48076	7.57205	7.48076	7.48076	7.43511	7.48076	7.48076
ENSG00000019995	ZRANB1	zinc finger RANBP2-type containing 1 [Source:HGNC Symbol;Acc:HGNC:18224]	10	124942123	124988189	1	39.68	protein_coding	NM_017580,		54764	510.341	0.0304705	1.02135	0.799171	0.921247	-0.133281	0.911756	0.264718	1	-0.163751	0.892701	0.171749	0.4451	505.4	497.8	490.1	491.6	494.4	475.7	529.9	563.2	544.9	9.68291	9.65233	9.66509	9.65717	9.64606	9.63767	9.72718	9.76887	9.76449
ENSG00000020129	NCDN	neurochondrin [Source:HGNC Symbol;Acc:HGNC:17597]	1	35557473	35567274	1	57.71	protein_coding	NM_001014841, NM_001014839, NM_014284,	Hs.121870	23154	335.898	-0.104771	0.929953	0.460693	0.721482	-0.00426502	0.997048	0.976211	1	0.100506	1.07215	0.48144	0.762714	300.7	315	362.7	319.5	312.3	427.8	323.5	281.1	380.5	9.28359	9.35109	9.25811	9.33182	9.34443	9.40053	9.34179	9.26167	9.29855
ENSG00000020181	ADGRA2	adhesion G protein-coupled receptor A2 [Source:HGNC Symbol;Acc:HGNC:17849]	8	37784191	37844896	1	55.25	protein_coding	, NM_032777	Hs.274136	25960	224.276	-0.41674	0.749116	0.0164905	0.0772793	-0.20425	0.86799	0.244742	1	0.21249	1.15869	0.220962	0.512319	295.5	133	159.7	373.7	205.2	196.6	279.8	174.1	201	8.9438	8.84822	8.89907	9.13542	9.12061	9.03341	8.90162	9.012	9.04835
ENSG00000020219	CCT8L1P	chaperonin containing TCP1 subunit 8 like 1, pseudogene [Source:HGNC Symbol;Acc:HGNC:32153]	7	152445477	152447150	1	57.11	processed_pseudogene			NA	0	NA	NA	NA	NA	NA	NA	NA	NA	NA	NA	NA	NA	0	0	0	0	0	0	0	0	0	7.46554	7.46554	7.46554	7.46554	7.46554	7.46554	7.46554	7.46554	7.46554
ENSG00000020256	ZFP64	ZFP64 zinc finger protein [Source:HGNC Symbol;Acc:HGNC:15940]	20	52051663	52204308	-1	44.05	protein_coding	, NM_001319146, NM_199427, NM_022088, NM_199426, NM_018197	Hs.473082	55734	136.198	-0.132284	0.912386	0.532684	0.775608	0.0117943	1.00821	0.956058	1	0.144078	1.10502	0.499562	0.773589	142.5	120.7	133.8	152.2	147.5	134.5	106.2	145.5	142.9	8.73391	8.61861	8.67895	8.77349	8.73386	8.68164	8.5706	8.72553	8.71741
ENSG00000020426	MNAT1	MNAT1, CDK activating kinase assembly factor [Source:HGNC Symbol;Acc:HGNC:7181]	14	60734742	60969953	1	36.62	protein_coding	, NM_002431, NM_001177963		4331	67.2512	-0.132391	0.912318	0.635215	0.838477	-0.105148	0.92971	0.70794	1	0.0272432	1.01906	0.922401	0.973912	78.1	70	44.3	69.3	85.3	55	71.4	71.6	60.2	8.36902	8.305	8.27316	8.31628	8.39454	8.35294	8.32938	8.31514	8.38858
ENSG00000020577	SAMD4A	sterile alpha motif domain containing 4A [Source:HGNC Symbol;Acc:HGNC:23023]	14	54567097	54793315	1	43.1	protein_coding	, NM_001161576, NM_001161577, NM_015589	Hs.98259, Hs.733324	23034	823.206	-0.14706	0.903089	0.222155	0.483179	0.0659336	1.04676	0.586583	1	0.212994	1.15909	0.0783249	0.266558	714.4	812.8	872.2	737	786	1175.5	630.1	775.9	905	10.1864	10.1829	10.0317	10.2185	10.1478	10.3619	10.06	10.1342	10.0714
ENSG00000020633	RUNX3	runt related transcription factor 3 [Source:HGNC Symbol;Acc:HGNC:10473]	1	24899511	24965121	-1	54.8	protein_coding	NM_004350, NM_001031680, NM_001320672	Hs.170019	864	0	NA	NA	NA	NA	NA	NA	NA	NA	NA	NA	NA	NA	0	0	0	0	0	0	0	0	0	7.46554	7.46554	7.46554	7.46554	7.46554	7.46554	7.46554	7.46554	7.46554
ENSG00000020922	MRE11	MRE11 homolog, double strand break repair nuclease [Source:HGNC Symbol;Acc:HGNC:7230]	11	94415578	94493908	-1	37.31	protein_coding	NM_005591, NM_005590, NM_001330347		4361	122.62	0.161113	1.11815	0.46002	0.721135	-0.101007	0.932382	0.640858	1	-0.26212	0.833862	0.230283	0.523379	138.2	130.4	104.3	106.8	106	118.2	146.9	142.2	110.7	8.6679	8.65298	8.59972	8.52517	8.54045	8.66605	8.70366	8.70331	8.63096
ENSG00000021300	PLEKHB1	pleckstrin homology domain containing B1 [Source:HGNC Symbol;Acc:HGNC:19079]	11	73646178	73662819	1	52.94	protein_coding	NM_021200, NM_001130033, NM_001130035, NM_001130034, NM_001130036	Hs.445489	58473	135.429	0.39045	1.3108	0.0915417	0.273146	0.244675	1.18483	0.289277	1	-0.145776	0.903893	0.534036	0.795991	157.2	95.4	222.4	92.4	106	152.8	150.8	83.8	158	8.78137	8.67816	8.83279	8.48843	8.73217	8.58627	8.75602	8.61548	8.60677
ENSG00000021355	SERPINB1	serpin family B member 1 [Source:HGNC Symbol;Acc:HGNC:3311]	6	2832332	2842006	-1	43.16	protein_coding	NM_030666,		1992	1354.73	-0.230444	0.852372	0.0180823	0.0830115	-0.0272984	0.981256	0.780646	1	0.203146	1.15121	0.0376383	0.159811	1338	1357.8	1126	1464.5	1640.1	1375.1	1401.1	1330.3	1159.7	10.6637	10.6502	10.6292	10.7699	10.8747	10.8594	10.7177	10.6264	10.6626
ENSG00000021461	CYP3A43	cytochrome P450 family 3 subfamily A member 43 [Source:HGNC Symbol;Acc:HGNC:17450]	7	99828013	99866102	1	40.68	protein_coding	NM_057095, NM_001278921, NM_057096, NM_022820		64816	2.76257	1.9693	3.91577	0.248197	NA	-1.09154	0.469259	0.468	1	-3.06084	0.119838	0.0679112	NA	4.2	2.6	0	0	1.2	0	6.9	9.9	0	7.64567	7.55701	7.59237	7.42295	7.49779	7.59237	7.70848	7.7223	7.59237
ENSG00000021488	SLC7A9	solute carrier family 7 member 9 [Source:HGNC Symbol;Acc:HGNC:11067]	19	32830509	32869766	-1	46.62	protein_coding	, NM_001126335, NM_014270, NM_001243036	Hs.743345	11136	13.7484	0.312396	1.24177	0.604693	0.819594	0.416064	1.33428	0.495751	1	0.103668	1.0745	0.867264	0.95346	11.6	12.2	24	4.8	13.8	22.4	9.9	8.8	16.1	7.91011	7.86818	7.89437	7.77841	7.89175	7.87677	7.88244	7.81105	7.79982
ENSG00000021574	SPAST	spastin [Source:HGNC Symbol;Acc:HGNC:11233]	2	32063611	32157637	1	39.98	protein_coding	NM_199436, NM_014946	Hs.468091	6683	287.365	0.207833	1.15495	0.230782	0.492791	-0.0860177	0.94212	0.617863	1	-0.293851	0.815722	0.0907855	0.295351	273.3	348.2	260.3	301.2	213.2	250.6	346.3	300.9	292.3	9.10589	9.35747	9.17349	9.18119	8.98417	9.14527	9.29397	9.2394	9.26228
ENSG00000021645	NRXN3	neurexin 3 [Source:HGNC Symbol;Acc:HGNC:8010]	14	78170373	79868290	1	39.46	protein_coding	, NM_001330195, NM_004796, NM_001272020, NM_138970, NM_001105250	Hs.744777	9369	51.7199	-0.284638	0.820948	0.3805	0.655003	-0.207037	0.866315	0.526954	1	0.0776008	1.05526	0.810421	0.930369	49.6	65.6	24.9	49.4	70.3	44.8	41.7	80.5	38.7	8.24741	8.18658	8.12274	8.24596	8.21607	8.30318	8.1857	8.27642	8.25315
ENSG00000021762	OSBPL5	oxysterol binding protein like 5 [Source:HGNC Symbol;Acc:HGNC:16392]	11	3087116	3166739	-1	57	protein_coding	, NM_020896, NM_145638, NM_001144063	Hs.436166	114879	2.19008	-1.28816	0.409472	0.397381	NA	0.184224	1.13621	0.910336	1	1.47239	2.77481	0.344807	NA	1.1	2.6	0.9	1.6	2.3	7.1	3	1.1	0	7.57441	7.6324	7.58119	7.5999	7.62138	7.76624	7.65007	7.5706	7.47696
ENSG00000021776	AQR	aquarius intron-binding spliceosomal factor [Source:HGNC Symbol;Acc:HGNC:29513]	15	34851782	34969839	-1	37.54	protein_coding	NM_014691,		9716	397.851	-0.181821	0.881589	0.193038	0.443756	-0.212523	0.863026	0.128935	1	-0.0307019	0.978944	0.825678	0.935402	372.5	380.6	335	426.3	401.1	403.4	370.1	461.8	429.9	9.42636	9.39167	9.34043	9.54319	9.43687	9.49705	9.42096	9.56197	9.55303
ENSG00000021826	CPS1	carbamoyl-phosphate synthase 1 [Source:HGNC Symbol;Acc:HGNC:2323]	2	210477682	210679107	1	36.31	protein_coding	, NM_001122633, NM_001875, NM_001122634	Hs.149252	1373	1492.75	2.63753	6.22267	7.05388e-61	6.85489e-58	0.359154	1.28267	0.019933	1	-2.27838	0.206129	1.31933e-45	7.8575e-43	2819.5	2696.3	1055.9	411.1	552.1	148.7	2751.5	2460	539.5	11.2136	11.1331	11.2877	9.08096	9.32773	9.59651	11.1822	11.0159	10.5925
ENSG00000021852	C8B	complement C8 beta chain [Source:HGNC Symbol;Acc:HGNC:1353]	1	56929210	56966140	-1	42.82	protein_coding	NM_000066, NM_001278544, NM_001278543	Hs.391835	732	127.056	0.344056	1.26932	0.174911	0.417172	0.0475648	1.03352	0.849882	1	-0.296491	0.81423	0.246157	0.542238	198.4	177.6	19.4	169.7	160.2	8.1	235.2	162	12.9	8.53061	8.5773	8.62061	8.4284	8.51203	8.45419	8.64935	8.51902	8.53355
ENSG00000022267	FHL1	four and a half LIM domains 1 [Source:HGNC Symbol;Acc:HGNC:3702]	X	136146702	136211359	1	42.07	protein_coding	, NM_001449, NM_001159703, NM_001159700, NM_001159704, NM_001159701, NM_001159699, NM_001330659, NM_001159702, NM_001167819	Hs.435369	2273	84.477	1.69487	3.23748	4.00647e-09	1.10576e-07	0.237778	1.17918	0.369586	1	-1.45709	0.364226	5.64766e-07	1.26449e-05	76	71.7	213.2	19.1	21.9	74.4	70.5	72.7	140.8	8.5514	8.51883	8.67444	8.09412	8.11981	8.08044	8.51805	8.52493	8.40869
ENSG00000022277	RTFDC1	replication termination factor 2 domain containing 1 [Source:HGNC Symbol;Acc:HGNC:15890]	20	56468585	56519449	1	43.71	protein_coding	NM_001283036, NM_016407, NM_001283037, NM_001283035		51507	324.071	-0.182859	0.880955	0.188798	0.437841	0.0506894	1.03576	0.71909	1	0.233549	1.17572	0.0958577	0.30622	299.7	325.5	315.7	349	364.2	353.5	277.8	321.8	309.5	9.271	9.2645	9.26684	9.39411	9.35738	9.35928	9.21221	9.25545	9.25121
ENSG00000022355	GABRA1	gamma-aminobutyric acid type A receptor alpha1 subunit [Source:HGNC Symbol;Acc:HGNC:4075]	5	161847063	161899981	1	34.99	protein_coding	, NM_000806, NM_001127644, NM_001127643, NM_001127645, NM_001127648	Hs.175934	2554	0.807013	0.399098	1.31868	0.885805	NA	-0.937545	0.52212	0.729473	1	-1.33664	0.395941	0.624895	NA	2.1	0	0	0	0	1	2	0	2.1	7.58398	7.52987	7.44036	7.42641	7.52987	7.54986	7.57921	7.52987	7.59938
ENSG00000022556	NLRP2	NLR family pyrin domain containing 2 [Source:HGNC Symbol;Acc:HGNC:22948]	19	54953130	55001142	1	49.09	protein_coding	, NM_001174081, NM_001174083, NM_001348003, NM_017852, NM_001174082	Hs.369279	55655	54.451	0.282373	1.21619	0.365029	0.640991	0.36292	1.28603	0.248817	1	0.0805474	1.05742	0.800514	0.926706	58	61.2	66.5	39.8	69.2	47.9	42.7	65	39.8	8.33547	8.22657	8.35911	8.19834	8.27747	8.23042	8.22158	8.25135	8.16586
ENSG00000022567	SLC45A4	solute carrier family 45 member 4 [Source:HGNC Symbol;Acc:HGNC:29196]	8	141207166	141308305	-1	52.64	protein_coding	NM_001286648, NM_001286646, NM_001080431,	Hs.372492	57210	179.783	-0.10351	0.930766	0.594367	0.813989	-0.0487691	0.966761	0.802952	1	0.0547408	1.03867	0.778992	0.918505	156.2	165.4	196.6	190.4	214.4	155.8	179.6	201.7	158	8.7908	8.76189	8.95919	8.91752	8.93371	8.80989	8.87906	8.89178	8.8183
ENSG00000022840	RNF10	ring finger protein 10 [Source:HGNC Symbol;Acc:HGNC:10055]	12	120533480	120577594	1	45.25	protein_coding	, NM_014868, NM_001330474	Hs.442798, Hs.630749	9921	1533.23	0.0197539	1.01379	0.829102	0.934605	-0.0564345	0.961638	0.537625	1	-0.0761884	0.94856	0.405917	0.705909	1514.2	1590.5	1455.5	1466.8	1537.5	1491.3	1581.7	1669.8	1491.8	10.8632	10.8619	10.8486	10.8254	10.8214	10.8774	10.9153	10.9205	10.8778
ENSG00000022976	ZNF839	zinc finger protein 839 [Source:HGNC Symbol;Acc:HGNC:20345]	14	102317377	102342702	1	49.04	protein_coding	NM_001267827, NM_001267828, NM_018335,		55778	150.824	0.365839	1.28863	0.103145	0.296461	0.0972873	1.06976	0.66274	1	-0.268552	0.830152	0.235101	0.528771	175.2	133	188.3	160.1	124.5	105.9	184.6	171.9	113.9	8.75518	8.70824	8.96085	8.69861	8.67082	8.6218	8.78913	8.86387	8.66028
ENSG00000023041	ZDHHC6	zinc finger DHHC-type containing 6 [Source:HGNC Symbol;Acc:HGNC:19160]	10	112424428	112446917	-1	38.61	protein_coding	, NM_001351083, NM_001303134, NM_022494		64429	356.051	-0.0294946	0.979763	0.844741	0.942111	-0.190091	0.876551	0.20607	1	-0.160596	0.894655	0.285616	0.587442	325	304.5	378.4	273.3	353.8	409.5	351.3	321.8	486.9	9.38818	9.30856	9.26687	9.25204	9.43066	9.33494	9.45193	9.35292	9.49033
ENSG00000023171	GRAMD1B	GRAM domain containing 1B [Source:HGNC Symbol;Acc:HGNC:29214]	11	123358428	123627774	1	45.8	protein_coding	NM_001330396, NM_001286563, NM_020716, NM_001286564	Hs.144725	57476	106.07	1.21011	2.31355	1.31805e-05	0.000173708	0.205375	1.15299	0.443091	1	-1.00474	0.498362	0.000335673	0.00353416	168.8	122.5	121.8	56.6	55.3	64.2	137.9	158.7	68.8	8.75723	8.60509	8.72806	8.20372	8.23331	8.41892	8.6343	8.75686	8.44828
ENSG00000023191	RNH1	ribonuclease/angiogenin inhibitor 1 [Source:HGNC Symbol;Acc:HGNC:10074]	11	494512	507300	-1	60.36	protein_coding	, NM_002939, NM_203383, NM_203388, NM_203386, NM_203384, NM_203387, NM_203389, NM_203385	Hs.530687	6050	911.949	-0.114896	0.923449	0.370123	0.645932	-0.0309826	0.978753	0.80959	1	0.0839135	1.05989	0.513514	0.784173	713.3	981.6	959	990.4	864.4	988.1	767	931.3	1012.5	10.1296	10.336	10.24	10.4784	10.1981	10.2728	10.2045	10.2785	10.2998
ENSG00000023228	NDUFS1	NADH:ubiquinone oxidoreductase core subunit S1 [Source:HGNC Symbol;Acc:HGNC:7707]	2	206114817	206159603	-1	40.81	protein_coding	NM_005006, NM_001199983, NM_001199981, NM_001199982, NM_001199984		4719	1051.27	-0.10012	0.932956	0.309649	0.584119	-0.00734953	0.994919	0.94082	1	0.09277	1.06642	0.348172	0.651324	1035.1	1143.5	896.2	1105.1	1224	966.7	1086.5	1119.8	884.6	10.3854	10.4098	10.4051	10.4586	10.4875	10.4874	10.4395	10.3862	10.391
ENSG00000023287	RB1CC1	RB1 inducible coiled-coil 1 [Source:HGNC Symbol;Acc:HGNC:15574]	8	52622456	52745843	-1	37.73	protein_coding	NM_014781, NM_001083617,	Hs.196102	9821	857.528	0.281149	1.21516	0.0118172	0.0590826	0.0235874	1.01648	0.832086	1	-0.257561	0.836501	0.0215658	0.105393	903.2	961.5	885.1	703.5	772.2	788.4	965.5	878.4	859.8	10.2696	10.3171	10.2576	10.0072	10.0827	10.1348	10.3421	10.2191	10.2265
ENSG00000023318	ERP44	endoplasmic reticulum protein 44 [Source:HGNC Symbol;Acc:HGNC:18311]	9	99979179	100099040	-1	37.86	protein_coding	NM_015051	Hs.154023	23071	764.941	-0.287987	0.819044	0.00639142	0.0356314	-0.0161839	0.988845	0.87946	1	0.271803	1.20732	0.0103641	0.0601417	721.8	830.3	578.7	860.5	1023.5	717.1	728.3	833.2	591.1	10.0138	10.0013	10.0002	10.1979	10.2283	10.2138	10.0231	10.0051	10.0208
ENSG00000023330	ALAS1	5'-aminolevulinate synthase 1 [Source:HGNC Symbol;Acc:HGNC:396]	3	52198086	52214327	1	45.47	protein_coding	, NM_000688, NM_001304444, NM_199166, NM_001304443	Hs.476308	211	728.045	-0.00540921	0.996258	0.961978	0.986118	-0.0373031	0.974475	0.742761	1	-0.0318939	0.978135	0.779314	0.918563	791.4	787.4	569.5	817.5	814.9	537.8	827.5	890.5	515.9	9.99711	9.96856	10.0737	10.0312	10.0046	10.019	10.0442	10.0993	9.97979
ENSG00000023445	BIRC3	baculoviral IAP repeat containing 3 [Source:HGNC Symbol;Acc:HGNC:591]	11	102317450	102339403	1	37.6	protein_coding	, NM_182962, NM_001165		330	282.521	-3.08678	0.117702	2.65189e-49	1.44013e-46	-0.245329	0.843623	0.278175	1	2.84145	7.16742	1.10338e-42	5.79828e-40	51.7	149.6	44.3	569.7	1093.8	370.8	77.4	110.2	75.2	8.33795	8.3948	8.43438	9.89573	10.1219	9.65947	8.50492	8.2219	8.64475
ENSG00000023516	AKAP11	A-kinase anchoring protein 11 [Source:HGNC Symbol;Acc:HGNC:369]	13	42272153	42323267	1	36.45	protein_coding	NM_016248	Hs.105105	11215	573.933	0.127523	1.09242	0.313343	0.588874	-0.0399328	0.9727	0.751749	1	-0.167456	0.890412	0.186727	0.466348	546.6	526.7	683.9	478.1	471.4	666.2	599.3	572	621.2	9.80821	9.80413	9.83696	9.68301	9.70127	9.81045	9.89708	9.88291	9.74089
ENSG00000023572	GLRX2	glutaredoxin 2 [Source:HGNC Symbol;Acc:HGNC:16065]	1	193096468	193106114	-1	41.92	protein_coding	NM_197962, NM_001319291, NM_016066, NM_001243399,		51022	178.566	0.129436	1.09387	0.463187	0.723237	-0.00928976	0.993582	0.957926	1	-0.138726	0.908321	0.434429	0.728615	177.3	152.2	220.6	158.6	136	209.8	174.6	158.7	219.3	8.88217	8.86923	8.86849	8.81168	8.80236	8.83365	8.87252	8.89478	8.86423
ENSG00000023608	SNAPC1	small nuclear RNA activating complex polypeptide 1 [Source:HGNC Symbol;Acc:HGNC:11134]	14	61762357	61796428	1	39.61	protein_coding	NM_003082	Hs.179312	6617	68.3	-0.691583	0.619174	0.0341382	0.135089	0.0338908	1.02377	0.919579	1	0.725473	1.65344	0.0272881	0.125497	46.4	62.1	56.3	84.5	124.5	63.2	25.8	103.6	48.4	8.3065	8.13739	8.33132	8.55336	8.47192	8.37754	8.12283	8.37339	8.27384
ENSG00000023697	DERA	deoxyribose-phosphate aldolase [Source:HGNC Symbol;Acc:HGNC:24269]	12	15911172	16037282	1	39.16	protein_coding	NM_015954, NM_001300779	Hs.39429	51071	545.079	0.447088	1.36329	0.000347617	0.00305202	0.0785511	1.05596	0.526198	1	-0.368537	0.774568	0.00337801	0.0243859	608.8	604.5	611.9	461.3	473.7	408.5	623.1	617.2	496.6	9.8243	9.81477	9.93616	9.56232	9.58384	9.56092	9.84714	9.83514	9.73666
ENSG00000023734	STRAP	serine/threonine kinase receptor associated protein [Source:HGNC Symbol;Acc:HGNC:30796]	12	15882391	15903478	1	36.48	protein_coding	, NM_007178	Hs.743971	11171	1475.96	-0.19229	0.875215	0.0703671	0.2279	-0.0309506	0.978775	0.771679	1	0.16134	1.11833	0.129617	0.374857	1282.1	1370.9	1545.1	1652.5	1455.7	1671.6	1245.3	1370	1690.7	10.7287	10.7943	10.7499	11.029	10.865	10.8445	10.6951	10.7935	10.8583
ENSG00000023839	ABCC2	ATP binding cassette subfamily C member 2 [Source:HGNC Symbol;Acc:HGNC:53]	10	99782732	99852192	1	45.12	protein_coding	NM_000392,	Hs.368243	1244	157.871	2.391	5.2452	1.21295e-23	1.79167e-21	0.270977	1.20662	0.19798	1	-2.12002	0.230044	1.28804e-18	1.59815e-16	240.6	324.6	119.1	47	76.1	16.3	253	271.1	73.1	8.95494	9.02622	8.99845	8.09103	8.12658	8.28172	8.99194	8.8851	8.75773
ENSG00000023892	DEF6	DEF6, guanine nucleotide exchange factor [Source:HGNC Symbol;Acc:HGNC:2760]	6	35297852	35321771	1	48.45	protein_coding	NM_022047,	Hs.15476	50619	25.1665	0.18537	1.13711	0.677882	0.863796	-0.30442	0.809768	0.486339	1	-0.48979	0.712129	0.269043	0.568583	26.4	26.2	18.5	26.3	27.7	11.2	36.7	35.3	18.3	7.9672	7.96585	8.03433	7.9663	7.98036	7.93239	8.06521	8.0525	8.03198
ENSG00000023902	PLEKHO1	pleckstrin homology domain containing O1 [Source:HGNC Symbol;Acc:HGNC:24310]	1	150149183	150164720	1	51.63	protein_coding	NM_001304724, NM_001304722, NM_016274, NM_001304723,	Hs.438824	51177	475.593	-0.578204	0.669797	4.2196e-05	0.000480634	-0.047303	0.967744	0.741944	1	0.5309	1.44483	0.000178496	0.00203522	289.1	247.6	689.5	504.4	356.1	909.6	275.8	261.2	747	9.40435	9.44238	9.42653	9.87969	9.72766	9.71706	9.36812	9.48212	9.50857
ENSG00000023909	GCLM	glutamate-cysteine ligase modifier subunit [Source:HGNC Symbol;Acc:HGNC:4312]	1	93885205	93909456	-1	36.37	protein_coding	NM_002061, NM_001308253		2730	292.758	-0.146141	0.903664	0.326709	0.602692	0.0128945	1.00898	0.931703	1	0.159036	1.11654	0.288827	0.59024	278.6	342.1	231.7	331.5	335.4	268.9	284.8	340.6	221.4	9.15594	9.21403	9.18153	9.29343	9.19783	9.2914	9.1729	9.2104	9.14934
ENSG00000024048	UBR2	ubiquitin protein ligase E3 component n-recognin 2 [Source:HGNC Symbol;Acc:HGNC:21289]	6	42564062	42693504	1	39.1	protein_coding	NM_001184801, NM_015255,	Hs.529925	23304	438.65	-0.0469451	0.967984	0.729883	0.891517	0.119126	1.08608	0.384743	1	0.166071	1.122	0.22574	0.517956	455.8	517	367.3	478.9	493.3	408.5	457.4	390.2	379.4	9.53159	9.64657	9.50809	9.57641	9.60276	9.59917	9.53473	9.3934	9.53548
ENSG00000024422	EHD2	EH domain containing 2 [Source:HGNC Symbol;Acc:HGNC:3243]	19	47713343	47743134	1	52.96	protein_coding	NM_014601,	Hs.744963	30846	449.82	-0.420109	0.747368	0.00483569	0.0282016	-0.0863106	0.941928	0.566699	1	0.333799	1.26033	0.0254696	0.119283	331.3	271.2	595.3	584.8	320.4	675.3	374.1	282.2	613.7	9.33443	9.48371	9.48565	9.84205	9.61417	9.61076	9.43537	9.51397	9.51544
ENSG00000024526	DEPDC1	DEP domain containing 1 [Source:HGNC Symbol;Acc:HGNC:22949]	1	68474152	68497221	-1	34.94	protein_coding	NM_001114120, NM_017779,	Hs.445098	55635	6.81491	1.94175	3.84171	0.0736926	0.235408	-0.46286	0.725547	0.625499	1	-2.40461	0.18886	0.0250072	0.117828	5.3	15.7	0.9	2.4	2.3	0	5	28.7	1.1	7.72242	7.73162	7.72482	7.64115	7.46724	7.62059	7.7149	7.87962	7.73306
ENSG00000024862	CCDC28A	coiled-coil domain containing 28A [Source:HGNC Symbol;Acc:HGNC:21098]	6	138773509	138793319	1	39.18	protein_coding	NM_015439,	Hs.412019	25901	65.1098	0.324514	1.25224	0.313413	0.588874	0.457048	1.37273	0.159479	1	0.132534	1.09622	0.687067	0.87725	82.3	88.4	60	55	66.8	59.1	90.3	55.1	29	8.36068	8.42831	8.40297	8.18889	8.30219	8.3968	8.40475	8.22383	8.15455
ENSG00000025039	RRAGD	Ras related GTP binding D [Source:HGNC Symbol;Acc:HGNC:19903]	6	89364636	89412270	-1	42.25	protein_coding	NM_021244,	Hs.31712	58528	154.793	0.732696	1.66174	0.000741611	0.00583209	0.000191732	1.00013	0.999278	1	-0.732505	0.601858	0.000782189	0.00725994	157.2	225.7	148.6	110	111.8	91.7	158.8	273.3	116.1	8.81517	8.84709	8.8836	8.61075	8.4121	8.62098	8.82117	8.98791	8.74252
ENSG00000025156	HSF2	heat shock transcription factor 2 [Source:HGNC Symbol;Acc:HGNC:5225]	6	122399546	122433119	1	35.55	protein_coding	NM_004506, NM_001135564	Hs.158195	3298	85.8568	0.0262168	1.01834	0.917481	0.968595	-0.275805	0.82599	0.271121	1	-0.302021	0.811115	0.230302	0.523379	102.4	89.2	52.6	98	79.5	60.1	121.1	87.1	82.8	8.42208	8.4665	8.36336	8.4	8.41226	8.41549	8.51138	8.45469	8.5546
ENSG00000025293	PHF20	PHD finger protein 20 [Source:HGNC Symbol;Acc:HGNC:16098]	20	35771974	35950381	1	44.08	protein_coding	, NM_016436	Hs.517044	51230	502.48	-0.189319	0.87702	0.153025	0.383269	-0.0392701	0.973147	0.768446	1	0.150049	1.10961	0.258855	0.557189	417.9	459.3	551.9	553	487.5	577.6	414.8	459.6	600.8	9.58636	9.65153	9.62801	9.84345	9.706	9.67162	9.57983	9.65211	9.71001
ENSG00000025423	HSD17B6	hydroxysteroid 17-beta dehydrogenase 6 [Source:HGNC Symbol;Acc:HGNC:23316]	12	56752161	56787790	1	44.92	protein_coding	, NM_003725	Hs.524513	8630	15.5758	1.36325	2.57265	0.0348479	0.137221	-0.326358	0.797547	0.581691	1	-1.68961	0.31001	0.00853101	0.0514423	14.8	13.1	26.8	3.2	5.8	13.2	21.8	26.5	15	7.92014	7.86537	7.97663	7.69807	7.73361	7.81235	8.00893	8.02816	7.83815
ENSG00000025434	NR1H3	nuclear receptor subfamily 1 group H member 3 [Source:HGNC Symbol;Acc:HGNC:7966]	11	47248300	47269032	1	50.87	protein_coding	, NM_001130102, NM_005693, NM_001130101, NM_001251934, NM_001251935	Hs.438863	10062	356.236	0.111239	1.08016	0.446372	0.711693	0.0063071	1.00438	0.965543	1	-0.104932	0.929849	0.47489	0.758161	456.9	334.2	309.2	358.5	348.1	301.5	461.4	347.2	289.1	9.43205	9.34307	9.38892	9.22104	9.37653	9.36898	9.44092	9.37441	9.33612
ENSG00000025708	TYMP	thymidine phosphorylase [Source:HGNC Symbol;Acc:HGNC:3148]	22	50525752	50530056	-1	64.53	protein_coding	, NM_001257989, NM_001953, NM_001113756, NM_001113755, NM_001257988	Hs.180903	1890	233.975	-3.01489	0.123716	6.63989e-39	2.22907e-36	-0.238284	0.847753	0.336107	1	2.77661	6.85239	1.15268e-33	3.88584e-31	52.8	82.2	70.1	502.8	759.5	395.2	49.6	88.2	105.3	8.36303	8.27131	8.40145	9.79482	9.92225	9.50162	8.33998	8.30427	8.59475
ENSG00000025770	NCAPH2	non-SMC condensin II complex subunit H2 [Source:HGNC Symbol;Acc:HGNC:25071]	22	50508216	50523472	1	55.08	protein_coding	NM_152299, NM_001185011, NM_014551,		29781	201.672	0.0347533	1.02438	0.837063	0.938437	-0.0164531	0.98866	0.922579	1	-0.0512064	0.965129	0.763177	0.912757	219.5	182	206.7	214.3	187.9	190.5	206.4	190.7	217.1	8.96026	8.92327	8.94766	8.94366	8.9442	8.89232	8.91759	8.95404	8.98154
ENSG00000025772	TOMM34	translocase of outer mitochondrial membrane 34 [Source:HGNC Symbol;Acc:HGNC:15746]	20	44942130	44960486	-1	45.11	protein_coding	NM_006809	Hs.517066	10953	501.3	0.228681	1.17176	0.0619639	0.208254	-0.0586659	0.960152	0.629866	1	-0.287347	0.819408	0.0193352	0.0973405	507.5	553.8	497.5	465.3	443.7	420.7	546.7	541.2	535.2	9.67387	9.74631	9.69826	9.59387	9.5411	9.54665	9.74398	9.72432	9.76682
ENSG00000025796	SEC63	SEC63 homolog, protein translocation regulator [Source:HGNC Symbol;Acc:HGNC:21082]	6	107867756	107958189	-1	39.82	protein_coding	NM_007214,	Hs.26904	11231	1074.79	-0.0129226	0.991083	0.8949	0.961206	0.000762598	1.00053	0.993796	1	0.0136852	1.00953	0.889126	0.962333	1090	1030.6	1094.7	1062.1	1062.6	1119.5	1039.9	1059.2	1114.6	10.4844	10.4356	10.4419	10.4553	10.4697	10.4672	10.4317	10.466	10.4622
ENSG00000025800	KPNA6	karyopherin subunit alpha 6 [Source:HGNC Symbol;Acc:HGNC:6399]	1	32108038	32176568	1	44.21	protein_coding	NM_012316,	Hs.470588	23633	833.564	-0.0641057	0.956538	0.552654	0.787119	-0.0468118	0.968073	0.665452	1	0.0172939	1.01206	0.873067	0.955827	843.1	795.3	798.4	860.5	824.1	861.8	894	861.9	763.1	10.151	10.1382	10.1679	10.1728	10.1758	10.2489	10.2138	10.2235	10.1207
ENSG00000026025	VIM	vimentin [Source:HGNC Symbol;Acc:HGNC:12692]	10	17228259	17237593	1	46.25	protein_coding	NM_003380,	Hs.455493	7431	10615.5	-0.388345	0.764006	1.31964e-05	0.000173725	0.0167314	1.01166	0.851313	1	0.405076	1.32416	5.57334e-06	0.000100585	8975.5	8370.8	11593.6	13418.3	10333.7	14072.3	9390.7	7640.2	11744.3	13.1856	13.3384	13.2972	13.7478	13.6314	13.5693	13.2485	13.2121	13.3153
ENSG00000026036	RTEL1-TNFRSF6B	RTEL1-TNFRSF6B readthrough (NMD candidate) [Source:HGNC Symbol;Acc:HGNC:44095]	20	63659300	63698684	1	59.83	protein_coding			NA	16.4791	0.154844	1.1133	0.778871	0.911579	0.060218	1.04262	0.913053	1	-0.0946264	0.936515	0.865095	0.952241	25.3	17.5	10.2	14.3	15	16.3	15.9	20.9	12.9	7.98268	7.89801	7.85585	7.84938	7.86452	7.94733	7.87058	7.94011	7.89945
ENSG00000026103	FAS	Fas cell surface death receptor [Source:HGNC Symbol;Acc:HGNC:11920]	10	88990582	89015785	1	37.84	protein_coding	, NM_000043, NM_001320619, NM_152872, NM_152871		355	256.274	-0.218505	0.859455	0.182488	0.428084	0.0602147	1.04262	0.717094	1	0.27872	1.21312	0.0914288	0.296525	182.5	242.3	310.1	235.8	239.7	377.9	157.8	225.9	334.3	9.06801	9.11525	9.02136	9.24406	9.10738	9.18426	8.9754	9.06485	9.08185
ENSG00000026297	RNASET2	ribonuclease T2 [Source:HGNC Symbol;Acc:HGNC:21686]	6	166929504	166957191	-1	48.7	protein_coding	, NM_003730		8635	104.754	-0.399293	0.75823	0.100441	0.291411	-0.0536907	0.963468	0.828044	1	0.345602	1.27068	0.156672	0.421132	95	88.4	96	122.7	153.3	95.8	78.4	108	105.3	8.53071	8.41173	8.52979	8.66529	8.71099	8.52855	8.4394	8.51269	8.57706
ENSG00000026508	CD44	CD44 molecule (Indian blood group) [Source:HGNC Symbol;Acc:HGNC:1681]	11	35138870	35232402	1	41.56	protein_coding	NM_001001391, NM_001001389, NM_000610, NM_001001390, NM_001001392, NM_001202555, NM_001202556, NM_001202557	Hs.662037	960	731.219	-2.21316	0.215661	7.89438e-48	4.04894e-45	-0.133236	0.911784	0.405036	1	2.07993	4.22785	3.04851e-42	1.55622e-39	551.9	431.3	45.2	2604.6	1594	312.7	570.5	388	82.8	9.05435	9.22342	9.21064	10.8157	10.602	10.2884	9.0863	9.1309	9.45732
ENSG00000026559	KCNG1	potassium voltage-gated channel modifier subfamily G member 1 [Source:HGNC Symbol;Acc:HGNC:6248]	20	51003656	51023129	-1	52.21	protein_coding	NM_002237,	Hs.118695, Hs.735151	3755	11.6066	0.167712	1.12328	0.79652	0.920505	0.138075	1.10044	0.832514	1	-0.0296364	0.979667	0.964155	0.987368	14.8	18.4	5.5	10.4	10.4	11.2	10.9	14.3	8.6	7.8715	7.88582	7.77314	7.80425	7.77133	7.8804	7.81345	7.83206	7.83567
ENSG00000026652	AGPAT4	1-acylglycerol-3-phosphate O-acyltransferase 4 [Source:HGNC Symbol;Acc:HGNC:20885]	6	161129979	161274061	-1	45.36	protein_coding	NM_020133,	Hs.353175	56895	189.359	-0.0104279	0.992798	0.952085	0.982084	0.116204	1.08388	0.507152	1	0.126632	1.09174	0.470855	0.754982	246.9	182.8	155.1	224.7	185.6	173.2	211.4	175.2	149.4	8.9537	8.90002	8.87855	8.88566	8.90968	8.94767	8.84281	8.87248	8.85596
ENSG00000026751	SLAMF7	SLAM family member 7 [Source:HGNC Symbol;Acc:HGNC:21394]	1	160739057	160754821	1	43.99	protein_coding	, NM_021181, NM_001282592, NM_001282593, NM_001282588, NM_001282591, NM_001282589, NM_001282596, NM_001282595, NM_001282590, NM_001282594	Hs.517265	57823	7.12225	1.91927	3.7823	0.0359835	0.140456	0.967472	1.95541	0.259412	1	-0.951794	0.516989	0.317352	0.620637	13.7	21.9	2.8	2.4	3.5	3.1	6	5.5	5.4	7.85693	7.91848	7.70724	7.62398	7.61517	7.71635	7.72071	7.66797	7.77803
ENSG00000026950	BTN3A1	butyrophilin subfamily 3 member A1 [Source:HGNC Symbol;Acc:HGNC:1138]	6	26402237	26415216	1	44.45	protein_coding	NM_194441, NM_007048, NM_001145009, NM_001145008		11119	145.864	-1.25676	0.418483	1.43039e-06	2.3901e-05	0.138812	1.101	0.608416	1	1.39557	2.63093	1.21072e-07	3.2e-06	135.1	136.5	48.9	222.3	282.4	190.5	134.9	126.7	35.5	8.57685	8.53394	8.49058	8.89605	9.02365	9.17759	8.57635	8.49167	8.38108
ENSG00000027001	MIPEP	mitochondrial intermediate peptidase [Source:HGNC Symbol;Acc:HGNC:7104]	13	23730189	23889419	-1	39.76	protein_coding	, NM_005932	Hs.507498	4285	88.9374	-0.278216	0.82461	0.245352	0.512463	-0.00605511	0.995812	0.980173	1	0.272161	1.20762	0.259206	0.557377	83.4	88.4	75.7	104.4	115.3	82.5	88.3	98.1	64.5	8.41904	8.40277	8.47502	8.52981	8.53831	8.51451	8.44642	8.45419	8.40574
ENSG00000027075	PRKCH	protein kinase C eta [Source:HGNC Symbol;Acc:HGNC:9403]	14	61187559	61550976	1	42.48	protein_coding	, NM_006255	Hs.333907, Hs.630857	5583	128.91	0.165616	1.12164	0.431501	0.700355	0.351124	1.27555	0.0998228	1	0.185509	1.13722	0.388075	0.691645	111.9	164.5	158.8	103.6	155.6	129.4	108.2	109.1	119.3	8.67731	8.74825	8.75386	8.63702	8.71385	8.63259	8.65953	8.51177	8.58742
ENSG00000027644	INSRR	insulin receptor related receptor [Source:HGNC Symbol;Acc:HGNC:6093]	1	156840063	156859018	-1	55.51	protein_coding	NM_014215		3645	0	NA	NA	NA	NA	NA	NA	NA	NA	NA	NA	NA	NA	0	0	0	0	0	0	0	0	0	7.46554	7.46554	7.46554	7.46554	7.46554	7.46554	7.46554	7.46554	7.46554
ENSG00000027697	IFNGR1	interferon gamma receptor 1 [Source:HGNC Symbol;Acc:HGNC:5439]	6	137197484	137219449	-1	38.81	protein_coding	NM_000416,		3459	2053.63	-1.53666	0.344683	2.5103e-36	7.24221e-34	-0.195575	0.873225	0.113116	1	1.34108	2.53341	4.16201e-28	1.07772e-25	1018.3	1351.7	1309.7	3426.9	3771.1	3376.7	1163.9	1305	1759.4	10.5455	10.6747	10.5801	12.0294	11.9622	11.7587	10.6957	10.6337	10.9318
ENSG00000027847	B4GALT7	beta-1,4-galactosyltransferase 7 [Source:HGNC Symbol;Acc:HGNC:930]	5	177600100	177610347	1	57.92	protein_coding	NM_007255,	Hs.455109	11285	223.097	-0.0860201	0.942118	0.610741	0.824796	0.0361903	1.0254	0.831796	1	0.12221	1.0884	0.472806	0.756752	226.9	192.5	242.7	238.2	243.2	219	231.2	188.5	225.7	8.99354	8.95993	9.05173	9.02862	9.12329	8.97809	9.00703	8.94597	8.99937
ENSG00000027869	SH2D2A	SH2 domain containing 2A [Source:HGNC Symbol;Acc:HGNC:10821]	1	156806243	156816862	-1	55.56	protein_coding	NM_001161443, NM_001161442, NM_003975, NM_001161444, NM_001161441	Hs.103527	9047	2.38783	0.522753	1.43669	0.730611	NA	1.22195	2.33262	0.443956	1	0.699199	1.6236	0.667737	NA	2.1	7.9	0.9	4	3.5	0	1	0	2.1	7.60142	7.73995	7.62101	7.66024	7.63763	7.51678	7.55192	7.43601	7.6758
ENSG00000028116	VRK2	vaccinia related kinase 2 [Source:HGNC Symbol;Acc:HGNC:12719]	2	57907651	58159920	1	35.24	protein_coding	NM_001288837, NM_001288838, NM_001130483, NM_001130480, NM_006296, NM_001130481, NM_001130482, NM_001288836, NM_001288839	Hs.715298, Hs.744058	7444	258.066	-0.240117	0.846677	0.140848	0.363267	0.0875592	1.06257	0.596734	1	0.327676	1.25499	0.0463807	0.18597	250.1	256.3	235.4	291.6	280.1	306.6	220.3	202.8	279.4	9.10492	9.14663	9.00397	9.22147	9.2136	9.20418	9.01353	8.9797	9.13178
ENSG00000028137	TNFRSF1B	TNF receptor superfamily member 1B [Source:HGNC Symbol;Acc:HGNC:11917]	1	12167003	12209228	1	55.39	protein_coding	NM_001066,	Hs.256278	7133	13.0122	-1.50438	0.352482	0.0194325	0.087834	-0.619175	0.651043	0.354602	1	0.885202	1.84702	0.15594	0.419858	12.7	7.9	2.8	19.1	21.9	18.3	15.9	12.1	6.4	7.79809	7.75111	7.71684	7.8855	7.9524	7.99907	7.84386	7.82394	7.81154
ENSG00000028203	VEZT	vezatin, adherens junctions transmembrane protein [Source:HGNC Symbol;Acc:HGNC:18258]	12	95217746	95302790	1	38.6	protein_coding	, NM_001352102, NM_001352095, NM_001352088, NM_001352094, NM_001352097, NM_001352089, NM_001352093, NM_001352091, NM_001352090, NM_001352106, NM_001352103, NM_001352104, NM_017599	Hs.24135	55591	1037.12	-0.461177	0.726393	0.000218816	0.00205609	-0.0121832	0.991591	0.922825	1	0.448994	1.36509	0.000330552	0.0034988	902.2	898.5	947	1302.7	1204.4	1275.3	883.1	745.1	1175.8	10.2727	10.3596	10.2102	10.6848	10.6857	10.5451	10.2496	10.1618	10.4518
ENSG00000028277	POU2F2	POU class 2 homeobox 2 [Source:HGNC Symbol;Acc:HGNC:9213]	19	42086110	42196585	-1	51.31	protein_coding	NM_001207025, NM_002698, NM_001247994, NM_001207026	Hs.147381	5452	6.42255	-3.52654	0.0867771	0.00151628	0.0107143	0.212201	1.15845	0.872865	1	3.73874	13.3498	0.00135404	0.0114711	1.1	0.9	2.8	15.1	26.5	7.1	0	1.1	3.2	7.61818	7.52873	7.6431	7.92747	7.98253	7.75193	7.50674	7.54114	7.65736
ENSG00000028310	BRD9	bromodomain containing 9 [Source:HGNC Symbol;Acc:HGNC:25818]	5	850291	892824	-1	55.14	protein_coding	, NM_001009877, NM_023924, NM_001317951	Hs.449278	65980	561.057	-0.167489	0.890391	0.182628	0.428284	-0.127466	0.915438	0.312206	1	0.0400238	1.02813	0.750292	0.906816	491.7	458.4	620.2	612.7	504.8	636.6	519.9	482.7	722.3	9.68485	9.72691	9.71244	9.89465	9.81539	9.73826	9.73684	9.77404	9.86564
ENSG00000028528	SNX1	sorting nexin 1 [Source:HGNC Symbol;Acc:HGNC:11172]	15	64094123	64146090	1	43.68	protein_coding	, NM_001242933, NM_003099, NM_148955	Hs.188634	6642	962.811	0.234648	1.17662	0.0317369	0.12775	0.0829555	1.05919	0.447104	1	-0.151693	0.900194	0.166998	0.438595	1100.6	1004.4	996.8	818.3	881.7	936.1	1031.9	935.7	959.8	10.4645	10.4058	10.3695	10.1409	10.2638	10.3006	10.3925	10.3282	10.3278
ENSG00000028839	TBPL1	TATA-box binding protein like 1 [Source:HGNC Symbol;Acc:HGNC:11589]	6	133952170	133990432	1	37.6	protein_coding	, NM_004865, NM_001253676	Hs.486507	9519	123.391	-0.143026	0.905617	0.488905	0.745183	-0.241819	0.845678	0.24187	1	-0.0987928	0.933814	0.631208	0.850018	116.1	103.2	118.1	124.3	110.6	138.5	140.9	116.8	141.9	8.58754	8.60269	8.57197	8.62518	8.63893	8.6619	8.69702	8.66813	8.67588
ENSG00000029153	ARNTL2	aryl hydrocarbon receptor nuclear translocator like 2 [Source:HGNC Symbol;Acc:HGNC:18984]	12	27332854	27425289	1	39.26	protein_coding	, NM_001248004, NM_001248003, NM_001248005, NM_001248002, NM_020183		56938	300.858	-1.35681	0.390446	2.10081e-15	1.36103e-13	-0.123593	0.917899	0.485598	1	1.23321	2.3509	5.59803e-13	3.50947e-11	131.9	210.8	235.4	399.2	417.2	663.1	135.9	189.6	324.6	8.89731	9.01288	8.78731	9.69009	9.54836	9.68156	8.91467	8.94083	9.0332
ENSG00000029363	BCLAF1	BCL2 associated transcription factor 1 [Source:HGNC Symbol;Acc:HGNC:16863]	6	136256627	136289851	-1	35.59	protein_coding	, NM_014739, NM_001077441, NM_001301038, NM_001077440	Hs.486542	9774	1124.47	-0.0737328	0.950176	0.45981	0.72104	0.0571026	1.04037	0.568914	1	0.130835	1.09493	0.191709	0.472885	1132.2	1081.3	1143.6	1254.1	1137.6	1141.9	1089.5	1000.8	1139.3	10.4824	10.5165	10.5088	10.5992	10.5737	10.5071	10.439	10.4303	10.5046
ENSG00000029364	SLC39A9	solute carrier family 39 member 9 [Source:HGNC Symbol;Acc:HGNC:20182]	14	69398015	69462388	1	40.2	protein_coding	, NM_001252151, NM_001252152, NM_001252150, NM_001252148, NM_018375, NM_001330185		55334	1044.32	0.0341137	1.02393	0.75553	0.901927	-0.0534631	0.96362	0.625641	1	-0.0875768	0.941102	0.42497	0.720622	996.1	1199.4	926.7	1093.2	1003.9	943.2	1144.1	1114.3	978.1	10.3358	10.5167	10.3959	10.4394	10.3164	10.4152	10.4908	10.433	10.4549
ENSG00000029534	ANK1	ankyrin 1 [Source:HGNC Symbol;Acc:HGNC:492]	8	41653220	41896762	-1	49.32	protein_coding	NM_020476, NM_020475, NM_020477, NM_000037, NM_001142445, NM_020478, NM_001142446, NM_020480		286	44.0548	1.16183	2.23741	0.00111931	0.00825025	0.0907856	1.06495	0.787204	1	-1.07104	0.475975	0.00289167	0.0213759	45.4	44.6	74.8	18.3	15	43.8	40.7	44.1	69.9	8.25916	8.26069	8.2401	7.99835	7.96182	8.02857	8.22147	8.25648	8.21031
ENSG00000029559	IBSP	integrin binding sialoprotein [Source:HGNC Symbol;Acc:HGNC:5341]	4	87799581	87812435	1	36.11	protein_coding	NM_004967	Hs.518726	3381	0.256121	-1.47763	0.359077	0.715642	NA	0	1	1	1	1.32296	2.50178	0.744311	NA	0	0	0	0	2.3	0	0	0	0	7.48384	7.42895	7.48384	7.48384	7.59362	7.48384	7.48384	7.42895	7.48384
ENSG00000029639	TFB1M	transcription factor B1, mitochondrial [Source:HGNC Symbol;Acc:HGNC:17037]	6	155257509	155314493	-1	38.35	protein_coding	NM_016020,		51106	68.202	-0.32518	0.798199	0.265364	0.534691	0.127004	1.09202	0.670645	1	0.452183	1.36811	0.12612	0.36802	69.6	66.5	57.2	69.3	109.5	66.2	63.5	49.6	62.3	8.35621	8.30235	8.31119	8.3542	8.53887	8.37075	8.31718	8.18637	8.34565
ENSG00000029725	RABEP1	rabaptin, RAB GTPase binding effector protein 1 [Source:HGNC Symbol;Acc:HGNC:17677]	17	5282265	5385812	1	41.37	protein_coding	, NM_001291581, NM_004703, NM_001083585	Hs.592121	9135	525.862	0.159145	1.11663	0.183002	0.4288	-0.0479011	0.967343	0.687531	1	-0.207046	0.866309	0.0841326	0.280343	523.4	584.4	508.6	455.7	502.5	487.9	539.8	596.3	534.2	9.7488	9.75732	9.71342	9.62122	9.61383	9.67499	9.77798	9.77686	9.7596
ENSG00000029993	HMGB3	high mobility group box 3 [Source:HGNC Symbol;Acc:HGNC:5004]	X	150980509	150990775	1	51.16	protein_coding	NM_001301231, NM_005342, NM_001301229, NM_001301228	Hs.19114	3149	483.761	-0.0689103	0.953358	0.604708	0.819594	-0.0367253	0.974865	0.783415	1	0.032185	1.02256	0.809606	0.930019	426.3	348.2	626.7	474.1	327.3	682.5	392.9	345	730.9	9.60377	9.63135	9.53176	9.69931	9.58065	9.61702	9.53258	9.62366	9.68688
ENSG00000030066	NUP160	nucleoporin 160 [Source:HGNC Symbol;Acc:HGNC:18017]	11	47778087	47848555	-1	41.86	protein_coding	NM_015231, NM_001318399	Hs.744107	23279	516.296	-0.146781	0.903263	0.23409	0.497154	-0.0295188	0.979747	0.812075	1	0.117263	1.08467	0.343655	0.646257	466.4	483.8	532.6	556.1	497.9	589.8	502.1	439.8	578.2	9.62059	9.71796	9.63908	9.78488	9.74448	9.73699	9.6884	9.63143	9.71781
ENSG00000030110	BAK1	BCL2 antagonist/killer 1 [Source:HGNC Symbol;Acc:HGNC:949]	6	33572547	33580293	-1	57.18	protein_coding	NM_001188,		578	866.01	-0.66751	0.629593	5.77021e-10	1.85936e-08	-0.122422	0.918644	0.262798	1	0.545088	1.45911	4.24519e-07	9.8633e-06	595.1	668.4	863	960.1	1084.5	1325.2	675.7	783.6	838.3	9.98905	9.96994	10.0466	10.4847	10.4857	10.5265	10.115	10.1331	10.0157
ENSG00000030304	MUSK	muscle associated receptor tyrosine kinase [Source:HGNC Symbol;Acc:HGNC:7525]	9	110668771	110801620	1	36.45	protein_coding	NM_005592, NM_001166281, NM_001166280	Hs.521653	4593	0	NA	NA	NA	NA	NA	NA	NA	NA	NA	NA	NA	NA	0	0	0	0	0	0	0	0	0	7.46554	7.46554	7.46554	7.46554	7.46554	7.46554	7.46554	7.46554	7.46554
ENSG00000030419	IKZF2	IKAROS family zinc finger 2 [Source:HGNC Symbol;Acc:HGNC:13177]	2	212999691	213152427	-1	34.84	protein_coding	, NM_016260, NM_001079526		22807	41.0083	-0.251258	0.840164	0.538357	0.779137	0.302443	1.23323	0.469433	1	0.553701	1.46785	0.182925	0.461753	62.3	24.5	37.8	29.5	53	62.1	34.7	25.3	39.8	8.30007	8.05861	8.07786	8.04112	8.30516	8.25946	8.09032	8.06773	8.09419
ENSG00000030582	GRN	granulin precursor [Source:HGNC Symbol;Acc:HGNC:4601]	17	44345086	44353102	1	57.64	protein_coding	NM_002087,	Hs.514220, Hs.740128	2896	3021.67	-0.247994	0.842067	0.00419079	0.025066	-0.0607607	0.958758	0.484338	1	0.187233	1.13858	0.0307753	0.13668	2149.4	2472.4	3812.8	2758.4	2819.1	4361.7	2249.4	2527.2	4044.5	11.555	11.6142	11.5938	11.8717	11.7824	11.7729	11.612	11.6422	11.6721
ENSG00000031003	FAM13B	family with sequence similarity 13 member B [Source:HGNC Symbol;Acc:HGNC:1335]	5	137937960	138051961	-1	40.05	protein_coding	NM_016603, NM_001101801, NM_001101800,	Hs.567453	51306	330.567	0.0432594	1.03044	0.776805	0.910364	0.0826663	1.05897	0.589572	1	0.0394069	1.02769	0.797703	0.925724	346.1	332.5	336	347.4	258.2	390.1	357.2	276.6	331	9.2968	9.42083	9.26877	9.29987	9.22335	9.39427	9.32307	9.27556	9.2567
ENSG00000031081	ARHGAP31	Rho GTPase activating protein 31 [Source:HGNC Symbol;Acc:HGNC:29216]	3	119294373	119420714	1	43.44	protein_coding	NM_020754,		57514	184.443	-0.487105	0.713455	0.0151415	0.0721849	-0.1401	0.907456	0.491203	1	0.347005	1.27192	0.083435	0.27885	117.1	159.2	185.5	125.9	212.1	344.3	134	144.4	237.5	8.81971	8.81521	8.64848	8.85956	9.00304	9.10654	8.89486	8.75588	8.81911
ENSG00000031691	CENPQ	centromere protein Q [Source:HGNC Symbol;Acc:HGNC:21347]	6	49463378	49493107	1	37.99	protein_coding	NM_018132	Hs.88663	55166	38.739	-0.408109	0.753611	0.282887	0.555237	-0.10434	0.93023	0.78712	1	0.303769	1.23436	0.425094	0.720627	40.1	21	42.5	38.2	44.9	53	33.7	41.9	33.3	8.1541	7.98843	8.12994	8.13846	8.21366	8.20998	8.09867	8.18914	8.05131
ENSG00000031698	SARS	seryl-tRNA synthetase [Source:HGNC Symbol;Acc:HGNC:10537]	1	109213918	109238169	1	43.12	protein_coding	NM_006513, NM_001330669		6301	1124.39	0.151583	1.11079	0.122714	0.3337	0.0158862	1.01107	0.871383	1	-0.135697	0.91023	0.168545	0.440907	1115.3	1168.8	1216.5	1023.8	987.7	1141.9	1087.5	1142.9	1234.9	10.5475	10.5774	10.5243	10.4517	10.3888	10.4521	10.519	10.5519	10.5416
ENSG00000031823	RANBP3	RAN binding protein 3 [Source:HGNC Symbol;Acc:HGNC:9850]	19	5916139	5978142	-1	52.74	protein_coding	, NM_003624, NM_007320, NM_007322, NM_001300865	Hs.531752	8498	503.574	0.0151876	1.01058	0.901353	0.963949	0.0884492	1.06323	0.472768	1	0.0732616	1.05209	0.553	0.808743	564.5	466.3	516.9	540.2	443.7	548	507	461.8	483.7	9.72343	9.69338	9.67762	9.68135	9.64858	9.73295	9.62174	9.68457	9.61595
ENSG00000032219	ARID4A	AT-rich interaction domain 4A [Source:HGNC Symbol;Acc:HGNC:9885]	14	58298385	58373887	1	37.48	protein_coding	NM_002892, NM_023000, NM_023001	Hs.161000	5926	225.055	0.0552586	1.03905	0.736777	0.893917	0.038085	1.02675	0.817359	1	-0.0171736	0.988167	0.917422	0.972513	258.5	214.3	217.8	227.1	208.6	227.2	246.1	227	198.8	9.05996	9.00904	9.02733	8.96543	8.99027	9.05693	9.02347	9.04954	8.96459
ENSG00000032389	EIPR1	EARP complex and GARP complex interacting protein 1 [Source:HGNC Symbol;Acc:HGNC:12383]	2	3188925	3377882	-1	48.27	protein_coding	, NM_001330530, NM_003310		7260	187.54	-0.324681	0.798475	0.0822767	0.254593	0.0357432	1.02508	0.850755	1	0.360424	1.2838	0.0555001	0.212079	154.1	176.7	192.9	235.8	208.6	206.8	147.8	159.8	205.3	8.80211	8.87256	8.85853	9.08537	8.98317	8.90556	8.77721	8.80896	8.90059
ENSG00000032444	PNPLA6	patatin like phospholipase domain containing 6 [Source:HGNC Symbol;Acc:HGNC:16268]	19	7534004	7561764	1	55.88	protein_coding	NM_006702, NM_001166112, NM_001166111, NM_001166113, NM_001166114	Hs.631863	10908	614.041	0.0163115	1.01137	0.892136	0.959986	0.0635462	1.04503	0.598846	1	0.0472347	1.03328	0.696205	0.880706	542.4	548.5	778.1	542.6	535.9	767	459.4	532.3	820.1	9.90404	9.86968	9.83938	9.90444	9.84757	9.82447	9.74999	9.84121	9.89462
ENSG00000032742	IFT88	intraflagellar transport 88 [Source:HGNC Symbol;Acc:HGNC:20606]	13	20567069	20691437	1	38.74	protein_coding	NM_001318491, NM_006531, NM_175605, NM_001318493,		8100	90.4861	-0.0553008	0.962394	0.817595	0.92979	-0.0102084	0.992949	0.96626	1	0.0450923	1.03175	0.851813	0.948244	95	88.4	83.1	97.2	98	82.5	110.1	87.1	73.1	8.44602	8.46066	8.49569	8.45764	8.51143	8.49253	8.52205	8.45361	8.43749
ENSG00000033011	ALG1	ALG1, chitobiosyldiphosphodolichol beta-mannosyltransferase [Source:HGNC Symbol;Acc:HGNC:18294]	16	5033960	5087379	1	49.28	protein_coding	, NM_019109		56052	243.584	0.18192	1.13439	0.257435	0.526621	0.186472	1.13798	0.24766	1	0.0045518	1.00316	0.977676	0.992599	259.6	252.8	281.5	254.2	235.1	210.9	231.2	238.1	228.9	9.10651	9.10542	9.19451	9.09083	9.05235	8.98341	9.02177	9.06134	9.04119
ENSG00000033030	ZCCHC8	zinc finger CCHC-type containing 8 [Source:HGNC Symbol;Acc:HGNC:25265]	12	122471600	122501073	-1	42.68	protein_coding	, NM_017612		55596	475.433	0.250697	1.18978	0.0523891	0.185202	0.0689544	1.04896	0.592611	1	-0.181743	0.881637	0.162269	0.431053	543.4	525.8	463.3	407.9	438	441.1	517	468.4	474	9.72487	9.71355	9.62987	9.46332	9.54589	9.58548	9.67773	9.60648	9.65057
ENSG00000033050	ABCF2	ATP binding cassette subfamily F member 2 [Source:HGNC Symbol;Acc:HGNC:71]	7	151207837	151227230	-1	49.19	protein_coding	NM_005692, NM_007189,	Hs.654958	10061	76.324	0.0106841	1.00743	0.967331	0.988532	0.127491	1.09239	0.628588	1	0.116807	1.08433	0.658406	0.864962	62.3	82.2	92.3	77.3	70.3	86.6	72.4	66.1	77.4	8.343	8.45127	8.43354	8.43628	8.38078	8.40264	8.40735	8.35458	8.35045
ENSG00000033100	CHPF2	chondroitin polymerizing factor 2 [Source:HGNC Symbol;Acc:HGNC:29270]	7	151232489	151238827	1	56.82	protein_coding	, NM_001284295, NM_019015	Hs.647084	54480	864.262	-0.0859435	0.942168	0.420932	0.691369	-0.0246416	0.983065	0.818182	1	0.0613019	1.04341	0.567212	0.815316	885.3	838.1	796.5	1006.3	914	767	957.5	834.3	779.2	10.1404	10.1859	10.2361	10.2801	10.2789	10.1967	10.2254	10.1811	10.2131
ENSG00000033122	LRRC7	leucine rich repeat containing 7 [Source:HGNC Symbol;Acc:HGNC:18531]	1	69568398	70151945	1	35.35	protein_coding	NM_001330635, NM_001350216, NM_020794	Hs.387982	57554	16.5902	1.5215	2.8709	0.00942915	0.048987	-0.10548	0.929495	0.842196	1	-1.62698	0.323765	0.00555998	0.0365759	17.9	24.5	18.5	9.6	9.2	3.1	21.8	27.6	17.2	7.91623	7.94861	7.98775	7.79334	7.74338	7.71308	7.96298	7.98056	7.97172
ENSG00000033170	FUT8	fucosyltransferase 8 [Source:HGNC Symbol;Acc:HGNC:4019]	14	65410592	65744121	1	37.41	protein_coding	NM_178155, NM_004480, NM_178156,	Hs.597649	2530	1102.88	-0.00237702	0.998354	0.981585	0.994132	-0.0276425	0.981022	0.78862	1	-0.0252655	0.98264	0.80674	0.929428	1275.7	881	1135.3	1267.6	985.4	1029.8	1317.7	945.7	1087.7	10.4682	10.412	10.5308	10.4608	10.5339	10.4214	10.5057	10.4887	10.4825
ENSG00000033178	UBA6	ubiquitin like modifier activating enzyme 6 [Source:HGNC Symbol;Acc:HGNC:25581]	4	67612652	67701179	-1	35.52	protein_coding	NM_018227,		55236	858.162	-0.553455	0.681386	3.85403e-07	7.33617e-06	-0.0814565	0.945103	0.460821	1	0.471998	1.38703	1.54839e-05	0.000248564	657.4	738.4	797.5	1049.3	1033.8	1123.5	670.8	811.2	841.6	10.0248	10.0438	10.0531	10.5204	10.4046	10.4271	10.045	10.1418	10.11
ENSG00000033327	GAB2	GRB2 associated binding protein 2 [Source:HGNC Symbol;Acc:HGNC:14458]	11	78215297	78418348	-1	41.71	protein_coding	NM_012296, NM_080491,	Hs.429434	9846	796.891	-0.03057	0.979033	0.774029	0.908908	-0.0846541	0.943011	0.427106	1	-0.0540842	0.963206	0.612096	0.840738	672.2	600.2	1047.6	653.3	622.4	1106.2	711.4	620.5	1138.2	10.0954	10.0822	10.0536	10.0669	10.118	10.1147	10.153	10.115	10.1469
ENSG00000033627	ATP6V0A1	ATPase H+ transporting V0 subunit a1 [Source:HGNC Symbol;Acc:HGNC:865]	17	42458844	42522611	1	45.47	protein_coding	, NM_001130020, NM_005177, NM_001130021	Hs.463074	535	1003.26	0.195879	1.14542	0.0534394	0.187089	0.057196	1.04044	0.572441	1	-0.138683	0.908348	0.173425	0.447321	882.1	1035	1273.7	811.1	880.5	1086.9	911.9	935.7	1212.4	10.3891	10.4671	10.4505	10.2997	10.2904	10.2696	10.4249	10.3562	10.3936
ENSG00000033800	PIAS1	protein inhibitor of activated STAT 1 [Source:HGNC Symbol;Acc:HGNC:2752]	15	68054179	68198603	1	38.09	protein_coding	NM_016166, NM_001320687		8554	459.141	0.123847	1.08964	0.407543	0.680676	-0.0672037	0.954486	0.652284	1	-0.191051	0.875968	0.202381	0.487062	594.1	431.3	374.7	449.4	404.5	406.4	613.2	512.5	346.1	9.65827	9.54776	9.58032	9.39661	9.49143	9.65019	9.68932	9.70501	9.51368
ENSG00000033867	SLC4A7	solute carrier family 4 member 7 [Source:HGNC Symbol;Acc:HGNC:11033]	3	27372721	27484420	-1	36.85	protein_coding	, NM_003615, NM_001258380, NM_001321103, NM_001321104, NM_001321107, NM_001321106, NM_001258379, NM_001321108, NM_001321105	Hs.250072	9497	660.535	-0.581671	0.668189	2.11264e-05	0.000260747	-0.153141	0.899291	0.267611	1	0.428531	1.34586	0.00172517	0.0139727	430.5	567.8	644.2	781.6	713.4	951.4	505.1	509.2	841.6	9.67612	9.87579	9.68933	10.2533	10.1025	10.0969	9.82135	9.77252	9.96461
ENSG00000034053	APBA2	amyloid beta precursor protein binding family A member 2 [Source:HGNC Symbol;Acc:HGNC:579]	15	28884483	29118315	1	48.63	protein_coding	, NM_005503, NM_001130414	Hs.618112, Hs.721380	321	59.5485	-0.311443	0.805836	0.307148	0.581778	-0.147693	0.902693	0.631989	1	0.163749	1.12019	0.591202	0.829181	38	58.6	64.6	69.3	51.9	75.4	47.6	62.8	67.7	8.18615	8.29399	8.25871	8.41251	8.2465	8.32538	8.26392	8.3221	8.2785
ENSG00000034152	MAP2K3	mitogen-activated protein kinase kinase 3 [Source:HGNC Symbol;Acc:HGNC:6843]	17	21284672	21315240	1	56.97	protein_coding	, NM_145109, NM_001316332, NM_002756	Hs.514012	5606	281.307	-0.217833	0.859856	0.207376	0.463751	0.089233	1.0638	0.609824	1	0.307066	1.23719	0.077609	0.26498	259.6	254.6	286.1	249.4	269.7	440	184.6	254.6	333.2	9.25932	9.15521	9.0096	9.22959	9.19846	9.36859	9.02	9.15524	9.13072
ENSG00000034239	EFCAB1	EF-hand calcium binding domain 1 [Source:HGNC Symbol;Acc:HGNC:25678]	8	48710789	48735311	-1	40.09	protein_coding	, NM_024593, NM_001142857	Hs.23245	79645	0.624473	0.363185	1.28626	0.911243	NA	0.747638	1.67904	0.818989	1	0.384453	1.30536	0.906756	NA	0	3.5	0	0	0	1	0	1.1	0	7.5129	7.61016	7.4764	7.5129	7.40733	7.5859	7.5129	7.52122	7.4764
ENSG00000034510	TMSB10	thymosin beta 10 [Source:HGNC Symbol;Acc:HGNC:11879]	2	84905625	84906675	1	63.37	protein_coding	NM_021103		9168	11227.8	-0.625325	0.648274	5.69307e-07	1.05117e-05	-0.0867997	0.941609	0.487921	1	0.538525	1.45249	1.65683e-05	0.000263602	7719.8	7581.6	13152.5	13478.8	13403	15218.2	7572.9	8185.7	14737.6	13.1913	13.1415	13.3198	13.9686	13.9358	13.5251	13.1648	13.2475	13.4799
ENSG00000034533	ASTE1	asteroid homolog 1 [Source:HGNC Symbol;Acc:HGNC:25021]	3	131013875	131027649	-1	39.7	protein_coding	NM_001288950, NM_014065,	Hs.100878, Hs.661953	28990	116.792	0.485773	1.40034	0.0311198	0.126113	0.201925	1.15023	0.365953	1	-0.283848	0.821397	0.213954	0.50219	149.8	115.5	141.2	99.6	77.2	114.1	146.9	105.8	101	8.68145	8.68394	8.70326	8.45509	8.48444	8.58315	8.66937	8.63752	8.51949
ENSG00000034677	RNF19A	ring finger protein 19A, RBR E3 ubiquitin protein ligase [Source:HGNC Symbol;Acc:HGNC:13432]	8	100257060	100336218	-1	38.61	protein_coding	NM_015435, NM_183419, NM_001280539,	Hs.292882, Hs.735657	25897	1850.38	-0.903775	0.534486	4.55784e-17	3.5065e-15	-0.101396	0.932131	0.350797	1	0.802379	1.74397	9.23872e-14	6.47326e-12	1233.5	1461.9	1534	2488.3	2813.4	2567.9	1271.1	1465.9	1817.5	10.7521	10.7763	10.7671	11.6052	11.5884	11.4048	10.7867	10.7795	10.9721
ENSG00000034693	PEX3	peroxisomal biogenesis factor 3 [Source:HGNC Symbol;Acc:HGNC:8858]	6	143450807	143490010	1	35.11	protein_coding	, NM_003630		8504	105.558	0.488191	1.40269	0.0465782	0.169953	0.106651	1.07673	0.659748	1	-0.38154	0.767618	0.123304	0.362446	160.4	98.9	102.5	96.4	79.5	78.4	121.1	133.4	79.5	8.69554	8.52694	8.62993	8.41117	8.4221	8.50059	8.53078	8.68845	8.50697
ENSG00000034713	GABARAPL2	GABA type A receptor associated protein like 2 [Source:HGNC Symbol;Acc:HGNC:13291]	16	75566351	75577881	1	47.18	protein_coding	NM_007285,	Hs.461379	11345	496.419	0.15125	1.11053	0.218334	0.478494	0.053494	1.03778	0.663304	1	-0.0977564	0.934485	0.429137	0.724219	485.4	493.4	583.3	456.5	459.9	486.9	477.3	507	518.1	9.68643	9.67574	9.75735	9.63056	9.61127	9.58647	9.67096	9.70093	9.64413
ENSG00000034971	MYOC	myocilin [Source:HGNC Symbol;Acc:HGNC:7610]	1	171635417	171652683	-1	45.71	protein_coding	, NM_000261	Hs.436037	4653	0.0972078	0.858312	1.81292	0.833043	NA	0.748476	1.68002	0.854151	1	0	1	1	NA	0	0.9	0	0	0	0	0	0	0	7.47682	7.54447	7.47682	7.47682	7.44299	7.47682	7.47682	7.44299	7.47682
ENSG00000035115	SH3YL1	SH3 and SYLF domain containing 1 [Source:HGNC Symbol;Acc:HGNC:29546]	2	217730	266398	-1	40.78	protein_coding	, NM_001159597, NM_001282687, NM_015677, NM_001282682	Hs.515951, Hs.611382, Hs.691102	26751	403.846	0.515406	1.4294	0.000291394	0.00263611	0.136684	1.09937	0.332227	1	-0.378722	0.769119	0.0082414	0.0501017	475.9	456.7	456	313.9	345.8	313.7	396.9	511.4	364.4	9.64283	9.51562	9.64138	9.28601	9.27485	9.323	9.48127	9.61965	9.44574
ENSG00000035141	FAM136A	family with sequence similarity 136 member A [Source:HGNC Symbol;Acc:HGNC:25911]	2	70295975	70302090	-1	48.46	protein_coding	NM_032822,	Hs.516077	84908	492.9	0.123539	1.0894	0.320474	0.597399	0.0450171	1.0317	0.717479	1	-0.0785222	0.947027	0.530225	0.793604	542.4	469.8	525.2	482	432.2	496.1	471.3	490.5	526.7	9.73662	9.66816	9.67316	9.62641	9.59307	9.6199	9.60582	9.70763	9.6758
ENSG00000035403	VCL	vinculin [Source:HGNC Symbol;Acc:HGNC:12665]	10	73995193	74121363	1	41.45	protein_coding	, NM_014000, NM_003373	Hs.643896	7414	4654.08	-0.32298	0.799417	0.000107354	0.00110121	-0.027983	0.980791	0.737902	1	0.294997	1.22688	0.000409242	0.00419022	4210.2	3855.6	4714.6	5586.1	4572.2	5861.2	4300.4	3725.3	5061.2	12.138	12.2138	12.1443	12.519	12.4413	12.4391	12.1663	12.1683	12.2399
ENSG00000035499	DEPDC1B	DEP domain containing 1B [Source:HGNC Symbol;Acc:HGNC:24902]	5	60596912	60700190	-1	38.63	protein_coding	NM_018369, NM_001145208,	Hs.482233	55789	18.3483	0.726458	1.65457	0.211609	0.469324	0.615163	1.53173	0.290071	1	-0.111295	0.925757	0.85231	0.948298	16.9	31.5	24	15.1	11.5	15.3	17.9	28.7	4.3	7.91878	8.0034	8.05178	7.89538	7.76624	7.94582	7.93136	7.97588	7.74793
ENSG00000035664	DAPK2	death associated protein kinase 2 [Source:HGNC Symbol;Acc:HGNC:2675]	15	63907036	64072033	-1	46.89	protein_coding	, NM_014326	Hs.603282	23604	101.623	-0.760115	0.590449	0.00149833	0.0106078	-0.146219	0.903616	0.552432	1	0.613897	1.53039	0.010345	0.0600501	76	60.4	106.1	106.8	129.1	173.2	90.3	77.2	95.7	8.43995	8.36467	8.44504	8.60508	8.73129	8.72861	8.52065	8.46973	8.39204
ENSG00000035681	NSMAF	neutral sphingomyelinase activation associated factor [Source:HGNC Symbol;Acc:HGNC:8017]	8	58583504	58659844	-1	38.41	protein_coding	NM_003580, NM_001144772,	Hs.372000	8439	214.203	0.408153	1.32699	0.017847	0.0822585	0.0718192	1.05104	0.673684	1	-0.336334	0.792052	0.0528084	0.204315	274.3	228.3	209.5	188.8	177.5	168.1	267.9	240.3	173	9.07078	9.02092	9.06701	8.80475	8.84979	8.92136	9.05273	9.05757	8.93989
ENSG00000035687	ADSS	adenylosuccinate synthase [Source:HGNC Symbol;Acc:HGNC:292]	1	244408494	244452134	-1	38.3	protein_coding	NM_001126,	Hs.498313	159	509.14	-0.0411271	0.971895	0.765914	0.906237	-0.0795688	0.94634	0.565189	1	-0.0384417	0.973706	0.781147	0.919313	508.6	447.9	519.6	438.2	447.2	654	456.4	520.2	590.1	9.76044	9.63666	9.56717	9.62448	9.63517	9.79012	9.66106	9.77414	9.68869
ENSG00000035720	STAP1	signal transducing adaptor family member 1 [Source:HGNC Symbol;Acc:HGNC:24133]	4	67558728	67607337	1	37.8	protein_coding	NM_012108, NM_001317769	Hs.435579	26228	0	NA	NA	NA	NA	NA	NA	NA	NA	NA	NA	NA	NA	0	0	0	0	0	0	0	0	0	7.46554	7.46554	7.46554	7.46554	7.46554	7.46554	7.46554	7.46554	7.46554
ENSG00000035862	TIMP2	TIMP metallopeptidase inhibitor 2 [Source:HGNC Symbol;Acc:HGNC:11821]	17	78852977	78925387	-1	52.6	protein_coding	, NM_003255	Hs.633514	7077	816.284	-0.696577	0.617035	4.1477e-08	9.51344e-07	0.0242511	1.01695	0.850725	1	0.720828	1.64813	1.5838e-08	5.01734e-07	697.5	671	660.9	1320.2	1109.9	887.2	724.3	594.1	681.4	9.88387	9.99024	10.0169	10.5815	10.5281	10.3232	9.92248	9.86953	10.0477
ENSG00000035928	RFC1	replication factor C subunit 1 [Source:HGNC Symbol;Acc:HGNC:9969]	4	39287456	39366375	-1	39.26	protein_coding	, NM_001204747, NM_002913	Hs.507475	5981	707.667	0.189208	1.14014	0.120098	0.328875	-0.00812102	0.994387	0.946683	1	-0.197329	0.872164	0.106073	0.327558	731.2	798.8	681.2	638.2	616.6	676.4	743.2	832.1	651.3	10.0463	10.0794	10.0234	9.90867	9.81593	10.0162	10.063	10.1226	9.97837
ENSG00000036054	TBC1D23	TBC1 domain family member 23 [Source:HGNC Symbol;Acc:HGNC:25622]	3	100261000	100325251	1	36.46	protein_coding	, NM_018309, NM_001199198	Hs.477003	55773	606.092	0.532261	1.44619	1.71626e-05	0.000218394	0.145602	1.10619	0.235593	1	-0.386659	0.764899	0.00192662	0.0153127	644.7	627.3	836.2	487.6	470.2	491	643	583	671.7	9.93361	9.95861	10.0954	9.66568	9.68463	9.56604	9.93091	9.88696	9.86877
ENSG00000036257	CUL3	cullin 3 [Source:HGNC Symbol;Acc:HGNC:2553]	2	224470150	224585397	-1	37.23	protein_coding	NM_003590, NM_001257198, NM_001257197	Hs.372286	8452	866.641	0.0109252	1.0076	0.91812	0.96892	0.0284565	1.01992	0.789475	1	0.0175313	1.01223	0.869536	0.954205	828.3	923.9	872.2	894.8	840.2	866.8	852.3	883.9	837.3	10.1835	10.271	10.2378	10.2659	10.169	10.2312	10.2139	10.2233	10.1942
ENSG00000036448	MYOM2	myomesin 2 [Source:HGNC Symbol;Acc:HGNC:7614]	8	2045040	2165552	1	46.64	protein_coding	NM_003970,	Hs.443683	9172	0.119422	0	1	1	NA	-1.08914	0.470042	0.789334	1	-1.04429	0.484884	0.79782	NA	0	0	0	0	0	0	0	0	1.1	7.47804	7.47804	7.44055	7.47804	7.47804	7.44055	7.47804	7.47804	7.55302
ENSG00000036473	OTC	ornithine carbamoyltransferase [Source:HGNC Symbol;Acc:HGNC:8512]	X	38352545	38421450	1	39.3	protein_coding	NM_000531,	Hs.117050	5009	45.6702	3.11892	8.68735	1.71948e-10	5.98126e-09	0.163258	1.11981	0.690042	1	-2.95566	0.128902	1.78268e-09	6.55373e-08	119.2	89.2	0	11.2	11.5	0	107.2	71.6	1.1	8.30436	8.26725	7.98366	7.5119	7.62998	7.98366	8.24718	8.16621	8.09613
ENSG00000036530	CYP46A1	cytochrome P450 family 46 subfamily A member 1 [Source:HGNC Symbol;Acc:HGNC:2641]	14	99684304	99727301	1	47.28	protein_coding	, NM_006668	Hs.25121	10858	3.02243	2.25752	4.78169	0.151649	NA	-0.697332	0.616711	0.581233	1	-2.95485	0.128973	0.0571484	NA	4.2	3.5	1.8	0	0	2	7.9	5.5	2.1	7.67301	7.67667	7.61989	7.45029	7.47383	7.62733	7.75546	7.72825	7.63154
ENSG00000036549	ZZZ3	zinc finger ZZ-type containing 3 [Source:HGNC Symbol;Acc:HGNC:24523]	1	77562416	77683419	-1	37.17	protein_coding	, NM_015534, NM_001308237	Hs.480506	26009	439.311	0.0609054	1.04312	0.63898	0.841581	-0.0943974	0.936663	0.466244	1	-0.155303	0.897944	0.232497	0.52635	463.2	445.3	397.8	452.6	424.1	376.9	504.1	427.6	462.2	9.53217	9.57752	9.52218	9.5111	9.53416	9.47583	9.60983	9.54143	9.6551
ENSG00000036565	SLC18A1	solute carrier family 18 member A1 [Source:HGNC Symbol;Acc:HGNC:10934]	8	20144855	20183206	-1	44	protein_coding	NM_001142324, NM_003053, NM_001135691, NM_001142325	Hs.158322	6570	2.63897	-1.24551	0.421758	0.481505	NA	-0.587136	0.665663	0.747415	1	0.658376	1.5783	0.704522	NA	0	9.6	0	2.4	0	2	2	7.7	0	7.48228	7.71274	7.5375	7.64996	7.37685	7.69232	7.63508	7.67773	7.5375
ENSG00000036672	USP2	ubiquitin specific peptidase 2 [Source:HGNC Symbol;Acc:HGNC:12618]	11	119355215	119381726	-1	54.64	protein_coding	NM_001243759, NM_004205, NM_171997,	Hs.524085	9099	59.187	0.538415	1.45238	0.0852286	0.260367	-0.219501	0.858863	0.469031	1	-0.757916	0.59135	0.0151233	0.0807235	67.5	67.4	49.8	41.4	46.1	38.7	78.4	101.4	41.9	8.31802	8.26348	8.32776	8.13172	8.11542	8.23951	8.38372	8.45456	8.26619
ENSG00000036828	CASR	calcium sensing receptor [Source:HGNC Symbol;Acc:HGNC:1514]	3	122183683	122291629	1	41.14	protein_coding	NM_000388, NM_001178065	Hs.435615	846	0.557131	0.302566	1.23334	0.928205	NA	-0.161242	0.894255	0.961615	1	-0.463808	0.72507	0.890178	NA	0	0	1.8	0	0	1	0	0	2.1	7.51175	7.51175	7.5205	7.51175	7.51175	7.48262	7.51175	7.51175	7.53215
ENSG00000037042	TUBG2	tubulin gamma 2 [Source:HGNC Symbol;Acc:HGNC:12419]	17	42659305	42667006	1	51.9	protein_coding	NM_001320509, NM_016437,	Hs.708059	27175	385.177	0.39241	1.31258	0.0093359	0.0486119	0.0112392	1.00782	0.940127	1	-0.38117	0.767814	0.0119297	0.0668802	450.6	362.2	441.2	353	340	266.9	497.1	393.5	362.2	9.47015	9.4236	9.62478	9.25864	9.37106	9.21022	9.55997	9.4941	9.45375
ENSG00000037241	RPL26L1	ribosomal protein L26 like 1 [Source:HGNC Symbol;Acc:HGNC:17050]	5	172958729	172969771	1	46.12	protein_coding	NM_001317981, NM_001317980, NM_016093, NM_001317982,		51121	130.315	-0.0856205	0.942379	0.694194	0.872836	-0.0129042	0.991095	0.953069	1	0.0727163	1.05169	0.73978	0.903432	106.6	152.2	121.8	153.8	155.6	97.8	130	143.3	111.8	8.55968	8.67251	8.71911	8.76693	8.68585	8.60309	8.66793	8.63618	8.67234
ENSG00000037280	FLT4	fms related tyrosine kinase 4 [Source:HGNC Symbol;Acc:HGNC:3767]	5	180601506	180649624	-1	60.24	protein_coding	NM_182925, NM_002020	Hs.646917	2324	0.563015	-1.77251	0.292699	0.57911	NA	-2.39658	0.189914	0.447617	1	-0.624069	0.648838	0.840757	NA	0	0	0	0.8	0	1	0	1.1	2.1	7.48651	7.48083	7.42929	7.58336	7.48083	7.53879	7.48651	7.59473	7.58831
ENSG00000037474	NSUN2	NOP2/Sun RNA methyltransferase family member 2 [Source:HGNC Symbol;Acc:HGNC:25994]	5	6599239	6633291	-1	43.29	protein_coding	NM_017755, NM_001193455		54888	968.632	-0.196583	0.872615	0.0593291	0.202039	-0.0204268	0.985941	0.84561	1	0.176156	1.12987	0.0920477	0.297938	796.7	851.2	1116.8	1003.9	956.6	1188.7	847.4	829.9	1126.4	10.2285	10.3003	10.3065	10.4777	10.4264	10.3774	10.2938	10.2733	10.3161
ENSG00000037637	FBXO42	F-box protein 42 [Source:HGNC Symbol;Acc:HGNC:29249]	1	16246839	16352454	-1	43.85	protein_coding	NM_018994,	Hs.522384	54455	309.911	-0.0814821	0.945086	0.578009	0.804105	-0.0512724	0.965085	0.727528	1	0.0302097	1.02116	0.837156	0.940202	257.5	283.5	363.7	313.1	293.9	343.3	289.7	291	353.6	9.17485	9.23909	9.27904	9.32601	9.26719	9.23101	9.26479	9.25937	9.25559
ENSG00000037749	MFAP3	microfibril associated protein 3 [Source:HGNC Symbol;Acc:HGNC:7034]	5	154038906	154220478	1	43.54	protein_coding	, NM_001135037, NM_005927, NM_001242336		4238	275.147	-0.0880502	0.940793	0.596181	0.815099	0.0502917	1.03547	0.763896	1	0.138342	1.10064	0.40807	0.707912	244.8	308.8	265.8	308.3	254.7	301.5	243.1	302	247.2	9.10603	9.21834	9.14865	9.28217	9.0702	9.24586	9.10093	9.20059	9.09462
ENSG00000037757	MRI1	methylthioribose-1-phosphate isomerase 1 [Source:HGNC Symbol;Acc:HGNC:28469]	19	13764532	13774282	1	52.16	protein_coding	, NM_032285, NM_001031727		84245	222.183	0.0825901	1.05892	0.614213	0.826488	-0.131694	0.912759	0.419234	1	-0.214284	0.861974	0.191289	0.47252	233.2	204.7	219.7	210.3	213.2	197.6	265.9	229.2	225.7	8.99894	8.97125	9.02485	8.92627	8.99929	8.95202	9.09564	9.05032	9.04399
ENSG00000037897	METTL1	methyltransferase like 1 [Source:HGNC Symbol;Acc:HGNC:7030]	12	57768471	57772793	-1	54.22	protein_coding	NM_005371, NM_023033,		4234	41.5998	0.0203542	1.01421	0.957187	0.984212	0.298448	1.22982	0.438711	1	0.278094	1.21259	0.471535	0.755395	54.9	42	35.1	43.8	64.5	26.5	24.8	45.2	37.6	8.26434	8.08862	8.17136	8.1817	8.25125	8.08892	8.00793	8.11411	8.1937
ENSG00000037965	HOXC8	homeobox C8 [Source:HGNC Symbol;Acc:HGNC:5129]	12	54009106	54012362	1	52.78	protein_coding	NM_022658		3224	0	NA	NA	NA	NA	NA	NA	NA	NA	NA	NA	NA	NA	0	0	0	0	0	0	0	0	0	7.46554	7.46554	7.46554	7.46554	7.46554	7.46554	7.46554	7.46554	7.46554
ENSG00000038002	AGA	aspartylglucosaminidase [Source:HGNC Symbol;Acc:HGNC:318]	4	177430770	177442503	-1	39.89	protein_coding	NM_000027, NM_001171988,	Hs.207776	175	125.715	0.161816	1.11869	0.485129	0.741754	0.184686	1.13657	0.427839	1	0.0228703	1.01598	0.922318	0.973912	123.5	145.2	131.1	115.5	157.9	93.7	134.9	156.5	73.1	8.63612	8.60883	8.79835	8.59972	8.65951	8.6201	8.68656	8.65406	8.50395
ENSG00000038210	PI4K2B	phosphatidylinositol 4-kinase type 2 beta [Source:HGNC Symbol;Acc:HGNC:18215]	4	25233975	25279092	1	41.82	protein_coding	NM_018323	Hs.191701	55300	249.315	0.198506	1.14751	0.285896	0.558763	-0.0430154	0.970624	0.816379	1	-0.241521	0.845853	0.19536	0.478086	250.1	287	237.2	209.5	195.9	264.8	266.9	316.3	216	9.11239	9.15292	9.08157	8.98622	8.87697	9.16291	9.16102	9.22975	9.01515
ENSG00000038219	BOD1L1	biorientation of chromosomes in cell division 1 like 1 [Source:HGNC Symbol;Acc:HGNC:31792]	4	13568738	13627723	-1	38.88	protein_coding	NM_148894,	Hs.744935	259282	469.213	-0.0319992	0.978064	0.797552	0.920778	0.167224	1.1229	0.184492	1	0.199223	1.14808	0.11407	0.345005	455.8	470.7	519.6	455.7	449.5	580.6	413.8	393.5	483.7	9.63743	9.67554	9.59558	9.63724	9.63383	9.70143	9.55125	9.51654	9.5289
ENSG00000038274	MAT2B	methionine adenosyltransferase 2B [Source:HGNC Symbol;Acc:HGNC:6905]	5	163503114	163519336	1	38.25	protein_coding	NM_182796, NM_013283	Hs.54642	27430	447.728	0.0150071	1.01046	0.910388	0.966582	0.0409711	1.02881	0.759543	1	0.025964	1.01816	0.846482	0.944703	462.2	534.5	370.1	474.9	453	412.5	427.7	494.9	399.8	9.58148	9.64161	9.51334	9.60617	9.48854	9.60675	9.51191	9.56941	9.57947
ENSG00000038295	TLL1	tolloid like 1 [Source:HGNC Symbol;Acc:HGNC:11843]	4	165873258	166103895	1	35.72	protein_coding	NM_012464, NM_001204760	Hs.106513	7092	49.1513	-0.384953	0.765804	0.288312	0.561362	0.27575	1.21062	0.461239	1	0.660703	1.58085	0.0735362	0.255966	27.4	53.4	56.3	38.2	47.3	94.7	10.9	50.7	63.4	8.23022	8.21615	8.10195	8.33063	8.17095	8.33207	8.02304	8.19678	8.14986
ENSG00000038358	EDC4	enhancer of mRNA decapping 4 [Source:HGNC Symbol;Acc:HGNC:17157]	16	67873023	67884503	1	57.32	protein_coding	NM_014329,	Hs.75682	23644	948.854	-0.0494564	0.9663	0.664788	0.85636	0.0548599	1.03876	0.632123	1	0.104316	1.07498	0.362696	0.666005	843.1	832	1184.2	986.4	884	1052.2	827.5	774.8	1155.4	10.26	10.3135	10.3639	10.43	10.3782	10.2305	10.2402	10.2385	10.3358
ENSG00000038382	TRIO	trio Rho guanine nucleotide exchange factor [Source:HGNC Symbol;Acc:HGNC:12303]	5	14143702	14532128	1	43.35	protein_coding	, NM_007118	Hs.130031	7204	2106.3	-0.755184	0.592471	1.23716e-10	4.40133e-09	-0.0367316	0.974861	0.755957	1	0.718453	1.64542	9.63183e-10	3.70577e-08	1313.7	1594.9	2070.2	2270	2188.7	4202.8	1200.6	1484.6	2631.1	10.9907	11.0763	10.771	11.6547	11.4651	11.6872	10.8868	10.9908	11.074
ENSG00000038427	VCAN	versican [Source:HGNC Symbol;Acc:HGNC:2464]	5	83471465	83582303	1	37.22	protein_coding	NM_004385, NM_001164098, NM_001126336, NM_001164097	Hs.643801	1462	2748.19	-0.73735	0.59984	0.00902223	0.0472854	-0.026634	0.981708	0.924938	1	0.710716	1.63662	0.0118624	0.0666914	1532.1	1123.3	4205.1	3704.9	1742.7	4926.1	1605.5	944.5	4949.4	10.9992	11.282	11.2461	12.1152	11.798	11.4585	11.0552	11.0895	11.4649
ENSG00000038532	CLEC16A	C-type lectin domain containing 16A [Source:HGNC Symbol;Acc:HGNC:29013]	16	10944488	11182189	1	48.06	protein_coding	NM_015226, NM_001243403,	Hs.35490	23274	249.476	-0.186054	0.879007	0.247224	0.514627	0.043213	1.03041	0.790708	1	0.229267	1.17224	0.157068	0.421752	233.2	319.3	173.5	278.9	342.3	201.7	260	261.2	175.2	9.00923	9.11324	9.04493	9.14208	9.16983	9.14421	9.08892	8.95715	9.05108
ENSG00000038945	MSR1	macrophage scavenger receptor 1 [Source:HGNC Symbol;Acc:HGNC:7376]	8	16107878	16567490	-1	35.52	protein_coding	, NM_002445, NM_138716, NM_138715	Hs.734231	4481	10.2144	1.25201	2.38173	0.132478	0.349739	-0.0306891	0.978953	0.969159	1	-1.2827	0.411026	0.12385	0.363413	14.8	18.4	0.9	4.8	11.5	0	12.9	28.7	0	7.81779	7.74316	7.81871	7.63915	7.64743	7.71447	7.79072	7.85707	7.71447
ENSG00000039068	CDH1	cadherin 1 [Source:HGNC Symbol;Acc:HGNC:1748]	16	68737225	68835548	1	46.89	protein_coding	NM_004360, NM_001317186, NM_001317184, NM_001317185	Hs.461086	999	7693.54	-0.486918	0.713548	1.56105e-09	4.68671e-08	-0.0323379	0.977834	0.689193	1	0.45458	1.37038	1.76511e-08	5.51351e-07	6342.8	7302.5	6576.2	9035.3	9924.6	9342.8	6091.5	7591.7	7034.5	12.8103	12.795	12.7621	13.2984	13.2202	13.2472	12.7551	12.8485	12.8546
ENSG00000039123	SKIV2L2	Ski2 like RNA helicase 2 [Source:HGNC Symbol;Acc:HGNC:18734]	5	55307760	55425581	1	36.85	protein_coding	NM_015360,	Hs.274531	23517	647.342	0.0130158	1.00906	0.912217	0.96703	-0.00182189	0.998738	0.987715	1	-0.0148377	0.989768	0.900387	0.966025	665.8	732.3	552.9	681.2	674.2	574.5	696.6	635.9	612.6	9.89412	9.99256	9.87154	9.91717	9.90847	9.90842	9.93972	9.84997	9.97105
ENSG00000039139	DNAH5	dynein axonemal heavy chain 5 [Source:HGNC Symbol;Acc:HGNC:2950]	5	13690331	13944543	-1	38.97	protein_coding	NM_001369,	Hs.212360	1767	52.4093	-2.76069	0.147554	4.46391e-15	2.72919e-13	-0.59663	0.661297	0.119114	1	2.16406	4.48174	1.36636e-10	6.07281e-09	15.8	20.1	14.8	124.3	108.3	111	20.8	23.1	33.3	7.90221	7.9545	7.87013	8.64901	8.57249	8.57001	7.96504	7.98926	8.07612
ENSG00000039319	ZFYVE16	zinc finger FYVE-type containing 16 [Source:HGNC Symbol;Acc:HGNC:20756]	5	80408013	80479350	1	37.65	protein_coding	NM_014733, NM_001105251, NM_001284236, NM_001284237	Hs.482660, Hs.709921	9765	545.454	-0.00484723	0.996646	0.969212	0.988977	0.0933286	1.06683	0.45989	1	0.0981758	1.07042	0.437562	0.730832	603.6	540.7	526.1	525.9	577.4	570.4	573.5	498.2	493.3	9.81199	9.7559	9.74561	9.67958	9.81895	9.82273	9.76234	9.67907	9.68557
ENSG00000039523	RIPOR1	RHO family interacting cell polarization regulator 1 [Source:HGNC Symbol;Acc:HGNC:25836]	16	67518418	67546788	1	57.05	protein_coding	, NM_024519, NM_001193522, NM_001193523, NM_001193524	Hs.152717	79567	1788.74	-0.299289	0.812653	0.0039763	0.0240479	-0.0965095	0.935293	0.354921	1	0.20278	1.15091	0.0511255	0.199619	1217.7	1678.9	1955.8	1625.4	1786.4	2575.1	1314.7	1565.1	2379.6	10.8834	11.0292	10.829	11.2232	11.1047	11.175	10.972	10.9447	11.0746
ENSG00000039537	C6	complement C6 [Source:HGNC Symbol;Acc:HGNC:1339]	5	41142234	41261438	-1	36.68	protein_coding	NM_000065, NM_001115131,	Hs.481992	729	240.834	1.65288	3.1446	1.07679e-16	7.85845e-15	0.0921742	1.06598	0.617434	1	-1.5607	0.338986	6.93814e-15	5.66045e-13	350.3	516.2	57.2	108.4	178.6	17.3	356.2	547.8	35.5	9.138	9.14053	9.0559	8.34812	8.3008	8.69544	9.1519	9.19669	8.88668
ENSG00000039560	RAI14	retinoic acid induced 14 [Source:HGNC Symbol;Acc:HGNC:14873]	5	34656237	34832627	1	42.13	protein_coding	NM_015577, NM_001145522, NM_001145520, NM_001145521, NM_001145525, NM_001145523		26064	1362.75	-0.587573	0.665462	2.67281e-07	5.25566e-06	-0.101441	0.932101	0.378286	1	0.486132	1.40068	2.09566e-05	0.000324745	899	986.9	1457.4	1293.1	1259.7	2673.9	875.2	1008.5	1811	10.539	10.5653	10.3278	10.9464	10.8408	11.0782	10.51	10.5893	10.5894
ENSG00000039600	SOX30	SRY-box 30 [Source:HGNC Symbol;Acc:HGNC:30635]	5	157625679	157671480	-1	40.71	protein_coding	NM_007017, NM_178424, NM_001308165	Hs.744348	11063	1.82119	1.71575	3.28468	0.345605	NA	0.288281	1.22118	0.863211	1	-1.42747	0.371782	0.438539	NA	2.1	0.9	3.7	0	3.5	0	3	2.2	1.1	7.63373	7.53782	7.69245	7.47617	7.63797	7.48412	7.66326	7.59738	7.5966
ENSG00000039650	PNKP	polynucleotide kinase 3'-phosphatase [Source:HGNC Symbol;Acc:HGNC:9154]	19	49859882	49878351	-1	59.53	protein_coding	, NM_007254	Hs.78016	11284	596.687	-0.21387	0.862221	0.0757959	0.240174	-0.159595	0.895276	0.187019	1	0.0542751	1.03834	0.652116	0.862087	479.1	538	622.1	598.4	615.5	678.4	531.8	561	745.9	9.73093	9.77699	9.74359	9.94153	9.9069	9.83011	9.82827	9.81684	9.92703
ENSG00000039987	BEST2	bestrophin 2 [Source:HGNC Symbol;Acc:HGNC:17107]	19	12751702	12758458	1	57.95	protein_coding	, NM_017682	Hs.435611	54831	0.846457	-2.76048	0.147575	0.317849	NA	-2.63559	0.160919	0.343885	1	0.124891	1.09043	0.962201	NA	0	0	0	0	3.5	1	1	0	2.1	7.49377	7.46258	7.44028	7.49377	7.6642	7.54978	7.60184	7.46258	7.59931
ENSG00000040199	PHLPP2	PH domain and leucine rich repeat protein phosphatase 2 [Source:HGNC Symbol;Acc:HGNC:29149]	16	71637835	71724701	-1	41.82	protein_coding	, NM_015020, NM_001289003	Hs.709458	23035	617.358	0.267114	1.2034	0.028841	0.119012	0.143404	1.10451	0.240355	1	-0.123711	0.917824	0.314909	0.618519	642.6	758.5	627.6	525.1	689.2	482.8	629.1	634.8	566.4	9.93907	9.95979	9.98362	9.74335	9.86152	9.73328	9.91796	9.77908	9.88349
ENSG00000040275	SPDL1	spindle apparatus coiled-coil protein 1 [Source:HGNC Symbol;Acc:HGNC:26010]	5	169583634	169604778	1	37.28	protein_coding	NM_001329641, NM_017785,	Hs.368710	54908	79.8889	-0.0896451	0.939754	0.740291	0.896076	-0.132931	0.911977	0.623742	1	-0.0432857	0.970442	0.87296	0.955768	71.8	62.1	93.2	96.4	79.5	66.2	95.3	76	78.5	8.32505	8.35054	8.49458	8.46337	8.45778	8.33836	8.45738	8.43748	8.41286
ENSG00000040341	STAU2	staufen double-stranded RNA binding protein 2 [Source:HGNC Symbol;Acc:HGNC:11371]	8	73420369	73747708	-1	38.25	protein_coding	NM_001164381, NM_001164380, NM_001164383, NM_001164382, NM_014393, NM_001164384, NM_001164385	Hs.561815	27067	270.357	-0.0409194	0.972035	0.793576	0.919465	0.0537215	1.03794	0.733049	1	0.0946409	1.0678	0.547997	0.805716	273.3	266	272.3	274.1	292.7	268.9	244.1	308.6	233.2	9.17801	9.08768	9.19194	9.18021	9.16132	9.1825	9.09368	9.20289	9.07745
ENSG00000040487	PQLC2	PQ loop repeat containing 2 [Source:HGNC Symbol;Acc:HGNC:26001]	1	19312326	19329300	1	54.93	protein_coding	NM_017765, NM_001040125, NM_001287531, NM_001040126	Hs.647620	54896	231.871	0.321228	1.24939	0.056242	0.194285	-0.0153668	0.989405	0.926555	1	-0.336594	0.791908	0.0463959	0.185977	239.5	218.7	284.3	175.3	215.5	203.7	225.2	261.2	263.3	9.12046	8.99506	9.13477	8.90687	8.98479	8.89249	9.07634	9.12383	9.07642
ENSG00000040531	CTNS	cystinosin, lysosomal cystine transporter [Source:HGNC Symbol;Acc:HGNC:2518]	17	3636468	3661542	1	54.27	protein_coding	NM_004937, NM_001031681,		1497	341.357	0.0273343	1.01913	0.842238	0.941121	-0.0410944	0.971917	0.765031	1	-0.0684287	0.953676	0.619665	0.844334	320.8	327.2	372.9	307.6	333.1	361.6	343.3	331.7	374	9.32821	9.32686	9.34321	9.29452	9.34137	9.31731	9.38359	9.33809	9.34581
ENSG00000040608	RTN4R	reticulon 4 receptor [Source:HGNC Symbol;Acc:HGNC:18601]	22	20241415	20283246	-1	60.45	protein_coding	, NM_023004	Hs.30868	65078	48.058	0.083202	1.05937	0.803046	0.922677	-0.266022	0.83161	0.419904	1	-0.349224	0.785006	0.292692	0.594671	36.9	52.5	48	50.2	44.9	34.6	56.6	51.8	57	8.12109	8.22764	8.2221	8.22724	8.17089	8.11209	8.27283	8.22263	8.28698
ENSG00000040633	PHF23	PHD finger protein 23 [Source:HGNC Symbol;Acc:HGNC:28428]	17	7235028	7239722	-1	59.51	protein_coding	NM_024297, NM_001284517, NM_001284518	Hs.644724	79142	888.711	-0.379208	0.76886	0.000681382	0.00543927	-0.0428246	0.970752	0.703949	1	0.336383	1.26259	0.00264397	0.019832	655.3	705.1	1049.4	861.3	1011.9	1223.4	659.8	718.6	1113.5	10.13	10.0921	10.1466	10.413	10.4764	10.3202	10.1369	10.1114	10.2131
ENSG00000040731	CDH10	cadherin 10 [Source:HGNC Symbol;Acc:HGNC:1749]	5	24487100	24644978	-1	34	protein_coding	NM_001317224, NM_006727, NM_001317222,	Hs.92489	1008	25.6736	0.718176	1.6451	0.14179	0.364626	-0.114873	0.923464	0.807689	1	-0.833049	0.561342	0.088752	0.290993	31.7	35.9	18.5	19.1	11.5	18.3	34.7	47.4	14	8.03345	8.05924	8.01882	7.89978	7.7821	8.01727	8.06174	8.15364	7.95889
ENSG00000040933	INPP4A	inositol polyphosphate-4-phosphatase type I A [Source:HGNC Symbol;Acc:HGNC:6074]	2	98444854	98594390	1	47.33	protein_coding	NM_004027, NM_001134225, NM_001351424, NM_001566, NM_001134224	Hs.469386	3631	185.953	0.139701	1.10168	0.481881	0.739141	0.0628242	1.04451	0.751955	1	-0.0768765	0.948108	0.70068	0.88299	203.7	199.5	178.1	171.3	136	226.1	172.7	188.5	197.8	8.95804	8.97641	8.80666	8.84395	8.73609	8.96854	8.84895	8.93844	8.87573
ENSG00000041353	RAB27B	RAB27B, member RAS oncogene family [Source:HGNC Symbol;Acc:HGNC:9767]	18	54717860	54895516	1	37.74	protein_coding	, NM_004163	Hs.25318	5874	193.422	0.369732	1.29211	0.0572474	0.196645	0.307112	1.23723	0.114472	1	-0.0626205	0.957523	0.751113	0.907389	243.7	159.2	269.5	237.4	132.5	150.8	211.4	122.3	213.9	8.9392	8.98692	9.08671	8.92012	8.87765	8.69158	8.83776	8.8325	8.91878
ENSG00000041357	PSMA4	proteasome subunit alpha 4 [Source:HGNC Symbol;Acc:HGNC:9533]	15	78540405	78552419	1	42.32	protein_coding	, NM_002789, NM_001102667, NM_001102668	Hs.251531	5685	995.733	-0.675573	0.626084	2.61092e-11	1.01065e-09	-0.0167561	0.988453	0.870877	1	0.658816	1.57879	9.35098e-11	4.30603e-09	849.4	914.2	721.8	1392.7	1430.3	1146	838.5	890.5	778.2	10.1669	10.1876	10.1546	10.7218	10.6948	10.6545	10.153	10.1592	10.2325
ENSG00000041515	MYO16	myosin XVI [Source:HGNC Symbol;Acc:HGNC:29822]	13	108596152	109208007	1	38.48	protein_coding	, NM_015011, NM_001198950	Hs.656587	23026	21.0497	-0.58526	0.666529	0.242341	0.508438	-0.384325	0.766137	0.448505	1	0.200935	1.14944	0.684335	0.875735	15.8	20.1	13.8	27.1	31.1	16.3	12.9	26.5	25.8	7.92534	7.89297	7.89542	8.05648	8.00947	7.92938	7.88378	7.96316	8.0408
ENSG00000041802	LSG1	large 60S subunit nuclear export GTPase 1 [Source:HGNC Symbol;Acc:HGNC:25652]	3	194640788	194672477	-1	41.69	protein_coding	NM_018385,	Hs.744061	55341	458.673	-0.264483	0.832497	0.0569704	0.195981	-0.0692574	0.953129	0.62095	1	0.195226	1.1449	0.160868	0.428989	320.8	418.2	540.9	473.3	486.4	553.1	394.9	393.5	547.1	9.41326	9.55496	9.57187	9.7477	9.69095	9.59321	9.58685	9.50189	9.58273
ENSG00000041880	PARP3	poly(ADP-ribose) polymerase family member 3 [Source:HGNC Symbol;Acc:HGNC:273]	3	51942345	51948867	1	59.21	protein_coding	, NM_001003931, NM_005485	Hs.271742	10039	84.4061	-1.68735	0.310496	2.95379e-10	9.97054e-09	-0.334478	0.793071	0.236184	1	1.35288	2.55421	3.17283e-07	7.67955e-06	58	40.2	40.6	133.9	180.9	131.4	64.5	60.6	49.4	8.25687	8.11461	8.20807	8.66001	8.83629	8.73129	8.29985	8.26583	8.27738
ENSG00000041982	TNC	tenascin C [Source:HGNC Symbol;Acc:HGNC:5318]	9	115019578	115118257	-1	41.85	protein_coding	NM_002160,		3371	3178.91	-2.58713	0.166416	3.52546e-85	5.91764e-82	-0.16486	0.892015	0.219316	1	2.42227	5.36014	7.36453e-75	1.31582e-71	1957.4	1216.1	554.7	9479.1	6915.3	4541	1936.9	1122	887.8	10.6145	10.5967	10.3209	12.7116	12.8258	12.8071	10.6014	10.505	10.7995
ENSG00000041988	THAP3	THAP domain containing 3 [Source:HGNC Symbol;Acc:HGNC:20855]	1	6624866	6635586	1	56.77	protein_coding	NM_001195753, NM_001195752, NM_138350	Hs.689006	90326	324.78	0.0619261	1.04386	0.667802	0.8585	0.0339877	1.02384	0.814236	1	-0.0279384	0.980821	0.847455	0.945337	346.1	334.2	315.7	309.1	313.5	331.1	358.2	318.5	296.6	9.31613	9.32533	9.29871	9.2245	9.27362	9.33719	9.34472	9.28639	9.24944
ENSG00000042062	RIPOR3	RIPOR family member 3 [Source:HGNC Symbol;Acc:HGNC:16168]	20	50586108	50691528	-1	51.6	protein_coding	NM_001290268, NM_080829	Hs.372578	140876	10.35	0.246033	1.18594	0.744055	0.897045	-0.703206	0.614206	0.330091	1	-0.949239	0.517906	0.197167	0.480729	13.7	8.7	3.7	14.3	9.2	1	13.9	23.1	5.4	7.78959	7.72427	7.81205	7.79854	7.73275	7.71322	7.79211	7.92322	7.85497
ENSG00000042088	TDP1	tyrosyl-DNA phosphodiesterase 1 [Source:HGNC Symbol;Acc:HGNC:18884]	14	89954939	90044768	1	42.14	protein_coding	, NM_001008744, NM_018319, NM_001330205	Hs.209945	55775	119.727	-0.0814122	0.945132	0.708128	0.880073	-0.0133759	0.990771	0.951293	1	0.0680363	1.04829	0.755786	0.909555	112.9	117.2	120.9	140.2	100.3	131.4	115.1	122.3	117.2	8.57653	8.64011	8.6107	8.6981	8.55788	8.6574	8.58689	8.66352	8.59341
ENSG00000042286	AIFM2	apoptosis inducing factor, mitochondria associated 2 [Source:HGNC Symbol;Acc:HGNC:21411]	10	70098223	70132934	-1	50.25	protein_coding	, NM_032797, NM_001198696	Hs.650680	84883	359.409	-0.243603	0.844633	0.117922	0.325103	-0.0609907	0.958606	0.697731	1	0.182612	1.13494	0.242186	0.537398	287	335.1	378.4	345.8	451.8	381	258	351.6	446	9.3485	9.27236	9.32139	9.49774	9.52926	9.3271	9.26741	9.31204	9.46517
ENSG00000042304	C2orf83	chromosome 2 open reading frame 83 [Source:HGNC Symbol;Acc:HGNC:25344]	2	227610090	227648606	-1	42.06	protein_coding	NM_020161, NM_001162483,	Hs.283092	56918	0.352886	-0.0448671	0.969379	0.991227	NA	-0.154703	0.898317	0.969757	1	-0.109836	0.926693	0.978526	NA	1.1	0	0	0	0	1	0	1.1	0	7.57704	7.46478	7.46625	7.4656	7.46478	7.57575	7.4656	7.57868	7.46625
ENSG00000042317	SPATA7	spermatogenesis associated 7 [Source:HGNC Symbol;Acc:HGNC:20423]	14	88384924	88470350	1	37.9	protein_coding	, NM_018418, NM_001040428		55812	147.657	0.15452	1.11305	0.447217	0.712338	0.0918609	1.06574	0.651875	1	-0.062659	0.957498	0.76005	0.911764	168.8	140	158.8	121.9	153.3	146.7	140.9	164.2	134.3	8.84162	8.69009	8.7897	8.64857	8.74438	8.74163	8.7312	8.78693	8.69006
ENSG00000042429	MED17	mediator complex subunit 17 [Source:HGNC Symbol;Acc:HGNC:2375]	11	93784227	93814963	1	39.79	protein_coding	, NM_004268		9440	70.8415	-0.514786	0.699897	0.0593039	0.20199	-0.12113	0.919467	0.664029	1	0.393657	1.31372	0.14969	0.40865	57	64.7	58.1	66.9	84.1	110	58.5	63.9	74.2	8.33338	8.32189	8.22677	8.39919	8.43818	8.52079	8.34411	8.31661	8.32912
ENSG00000042445	RETSAT	retinol saturase [Source:HGNC Symbol;Acc:HGNC:25991]	2	85342088	85354620	-1	51.7	protein_coding	, NM_017750	Hs.440401	54884	954.071	0.177636	1.13103	0.0914271	0.273024	-0.0254944	0.982484	0.808118	1	-0.203131	0.868663	0.0542172	0.208457	952.8	958	1040.2	776	826.4	1021.7	942.6	947.9	1121	10.3978	10.3777	10.2995	10.1785	10.2186	10.2795	10.3861	10.3661	10.3834
ENSG00000042493	CAPG	capping actin protein, gelsolin like [Source:HGNC Symbol;Acc:HGNC:1474]	2	85394748	85418432	-1	51.32	protein_coding	NM_001256140, NM_001320734, NM_001747, NM_001320732, NM_001320733, NM_001256139	Hs.687978	822	612.875	-0.429387	0.742577	0.000503864	0.00420775	-0.0109487	0.99244	0.930231	1	0.418438	1.33648	0.00073382	0.00689698	523.4	454.1	674.7	703.5	696.1	801.7	478.3	508.1	676	9.7837	9.68135	9.79259	10.0737	10.0915	9.97019	9.7	9.78453	9.79461
ENSG00000042753	AP2S1	adaptor related protein complex 2 sigma 1 subunit [Source:HGNC Symbol;Acc:HGNC:565]	19	46838136	46850992	-1	52.87	protein_coding	, NM_001301076, NM_001301081, NM_021575, NM_004069, NM_001301078		1175	663.408	-0.304455	0.809748	0.0158407	0.0748815	-0.0302263	0.979267	0.812276	1	0.274229	1.20935	0.0302238	0.134833	501.2	587.9	749.5	697.2	728.4	814.9	503.1	558.8	829.7	9.82336	9.87648	9.86687	10.1446	10.0908	9.95437	9.8268	9.82744	9.97347
ENSG00000042781	USH2A	usherin [Source:HGNC Symbol;Acc:HGNC:12601]	1	215622894	216423396	-1	36.36	protein_coding	, NM_007123, NM_206933	Hs.655974	7399	3.05854	3.02633	8.14733	0.0464114	NA	0.43603	1.35288	0.733267	1	-2.5903	0.166051	0.0944089	NA	8.4	6.1	0.9	1.6	0	0	5	4.4	1.1	7.70537	7.72461	7.65371	7.52764	7.45645	7.54948	7.63213	7.68407	7.66195
ENSG00000042813	ZPBP	zona pellucida binding protein [Source:HGNC Symbol;Acc:HGNC:15662]	7	49850421	50121329	-1	36.38	protein_coding	, NM_007009, NM_001159878	Hs.388841, Hs.730437	11055	0	NA	NA	NA	NA	NA	NA	NA	NA	NA	NA	NA	NA	0	0	0	0	0	0	0	0	0	7.46554	7.46554	7.46554	7.46554	7.46554	7.46554	7.46554	7.46554	7.46554
ENSG00000042832	TG	thyroglobulin [Source:HGNC Symbol;Acc:HGNC:11764]	8	132866958	133134903	1	45.9	protein_coding	, NM_003235	Hs.654591	7038	19.0519	0.506239	1.42034	0.350189	0.627458	0.466138	1.38141	0.391125	1	-0.040101	0.972587	0.942524	0.978846	26.4	10.5	34.2	8	17.3	24.4	13.9	12.1	24.7	8.05842	7.88386	7.9882	7.81021	7.9825	7.89255	7.90762	7.90989	7.89549
ENSG00000042980	ADAM28	ADAM metallopeptidase domain 28 [Source:HGNC Symbol;Acc:HGNC:206]	8	24294040	24359018	1	35.71	protein_coding	NM_001304351, NM_014265, NM_021777		10863	143.628	-2.0994	0.233355	1.23028e-16	8.90823e-15	-0.0510515	0.965233	0.850403	1	2.04835	4.13633	1.03381e-15	9.01027e-14	99.2	94.5	20.3	445.4	300.8	133.4	73.4	80.5	45.1	8.30477	8.38501	8.28314	9.34766	9.12154	9.01358	8.1623	8.30817	8.51801
ENSG00000043039	BARX2	BARX homeobox 2 [Source:HGNC Symbol;Acc:HGNC:956]	11	129375940	129452279	1	42.73	protein_coding	NM_003658,	Hs.591944	8538	4.45992	-1.70485	0.306752	0.137102	0.357726	-0.85176	0.554108	0.475638	1	0.853093	1.80637	0.429863	NA	1.1	4.4	0.9	7.2	13.8	1	3	7.7	1.1	7.58574	7.58729	7.66601	7.7644	7.76282	7.67128	7.66139	7.66143	7.67425
ENSG00000043093	DCUN1D1	defective in cullin neddylation 1 domain containing 1 [Source:HGNC Symbol;Acc:HGNC:18184]	3	182938074	182985953	-1	39.56	protein_coding	NM_020640, NM_001308101,		54165	412.717	0.12075	1.0873	0.379329	0.654145	0.0148747	1.01036	0.913735	1	-0.105875	0.929241	0.443054	0.735077	434.7	441.8	400.6	402.4	416.1	356.5	408.8	396.8	456.8	9.53724	9.54574	9.49077	9.46917	9.49253	9.39156	9.48301	9.45115	9.60709
ENSG00000043143	JADE2	jade family PHD finger 2 [Source:HGNC Symbol;Acc:HGNC:22984]	5	134524312	134583230	1	53.79	protein_coding	, NM_001308143, NM_001289985, NM_001289984, NM_015288	Hs.732155	23338	577.986	-0.387193	0.764616	0.00227005	0.0149854	-0.0502478	0.96577	0.695367	1	0.336946	1.26308	0.00807554	0.0493284	455.8	400.7	671.9	515.5	508.3	1037	416.7	419.9	776	9.76033	9.68637	9.56875	9.8735	9.90053	10.0291	9.68044	9.72736	9.71642
ENSG00000043355	ZIC2	Zic family member 2 [Source:HGNC Symbol;Acc:HGNC:12873]	13	99981772	99986773	1	56.6	protein_coding	NM_007129,	Hs.653700	7546	1.68977	0.0524904	1.03705	0.978516	NA	-1.72661	0.302162	0.346912	1	-1.7791	0.291366	0.332163	NA	1.1	0	1.8	4	0	0	4	2.2	2.1	7.50807	7.52423	7.62315	7.61302	7.52423	7.47577	7.61262	7.68526	7.6348
ENSG00000043462	LCP2	lymphocyte cytosolic protein 2 [Source:HGNC Symbol;Acc:HGNC:6529]	5	170246237	170298227	-1	44.64	protein_coding	NM_005565,		3937	0.117244	0.9169	1.88805	0.822209	NA	0.807064	1.74965	0.843211	1	0	1	1	NA	1.1	0	0	0	0	0	0	0	0	7.55222	7.47793	7.47793	7.44078	7.47793	7.47793	7.44078	7.47793	7.47793
ENSG00000043514	TRIT1	tRNA isopentenyltransferase 1 [Source:HGNC Symbol;Acc:HGNC:20286]	1	39841022	39883511	-1	42.46	protein_coding	NM_001312692, NM_017646, NM_001312691		54802	117.998	0.263436	1.20033	0.293883	0.567363	0.0558176	1.03945	0.823335	1	-0.207618	0.865966	0.411063	0.709474	127.7	145.2	108	124.3	117.6	76.4	113.1	101.4	148.3	8.63583	8.71493	8.60531	8.62077	8.59448	8.43672	8.56924	8.51643	8.7838
ENSG00000043591	ADRB1	adrenoceptor beta 1 [Source:HGNC Symbol;Acc:HGNC:285]	10	114044056	114046908	1	57.45	protein_coding	NM_000684		153	2.9947	-4.00445	0.0623074	0.0140515	NA	-3.16601	0.111413	0.0573552	1	0.838443	1.78812	0.495632	NA	0	0.9	0	8	4.6	4.1	4	3.3	2.1	7.45063	7.54889	7.49859	7.75637	7.68016	7.71743	7.66662	7.64458	7.65761
ENSG00000044012	GUCA2B	guanylate cyclase activator 2B [Source:HGNC Symbol;Acc:HGNC:4683]	1	42153421	42155824	1	59.94	protein_coding	NM_007102	Hs.32966	2981	3.37538	-0.555434	0.680452	0.659173	NA	-0.25407	0.838527	0.842811	1	0.301364	1.23231	0.809881	NA	5.3	0	3.7	3.2	3.5	5.1	1	3.3	5.4	7.71469	7.51634	7.62288	7.65932	7.71797	7.65916	7.57381	7.71352	7.66579
ENSG00000044090	CUL7	cullin 7 [Source:HGNC Symbol;Acc:HGNC:21024]	6	43037617	43053945	-1	54.7	protein_coding	NM_014780, NM_001168370	Hs.520136	9820	1054.35	0.0712516	1.05063	0.49628	0.75103	0.019672	1.01373	0.851128	1	-0.0515795	0.964879	0.623614	0.845429	1143.8	1019.2	1061.4	1074.8	1062.6	936.1	1201.6	1040.4	949	10.4381	10.4104	10.5209	10.368	10.4568	10.3823	10.4943	10.4332	10.3972
ENSG00000044115	CTNNA1	catenin alpha 1 [Source:HGNC Symbol;Acc:HGNC:2509]	5	138610967	138935034	1	44.15	protein_coding	, NM_001323984, NM_001323986, NM_001290310, NM_001903, NM_001323982, NM_001323985, NM_001290309, NM_001323983, NM_001290307, NM_001324009, NM_001323998, NM_001323996, NM_001323991, NM_001290312, NM_001324001, NM_001323990, NM_001324003, NM_001324002, NM_001323999, NM_001324005, NM_001323993, NM_001324000, NM_001324007, NM_001324013, NM_001323994, NM_001323992, NM_001324011, NM_001323995, NM_00132…	Hs.445981, Hs.740112	1495	6247.28	-0.318868	0.801699	0.000153426	0.00151005	-0.0226625	0.984414	0.78834	1	0.296206	1.22791	0.00044153	0.00446958	5136.7	5936	6168.3	6854.6	7156.2	7435.9	5259.9	5650.8	6627.2	12.5355	12.6143	12.559	12.9288	12.8704	12.8156	12.5676	12.5472	12.6572
ENSG00000044446	PHKA2	phosphorylase kinase regulatory subunit alpha 2 [Source:HGNC Symbol;Acc:HGNC:8926]	X	18892300	18984598	-1	45.75	protein_coding	NM_000292,	Hs.54941	5256	897.633	0.259732	1.19726	0.039228	0.149774	-0.0934211	0.937297	0.456014	1	-0.353153	0.782871	0.0051128	0.0341242	1162.8	963.2	597.2	936.2	1006.2	411.5	1237.3	1232.2	532	10.2641	10.0991	10.3593	10.0227	10.1471	10.0145	10.3352	10.3757	10.2483
ENSG00000044459	CNTLN	centlein [Source:HGNC Symbol;Acc:HGNC:23432]	9	17134982	17503923	1	36.43	protein_coding	NM_001286984, NM_001286985, NM_017738, NM_001114395,	Hs.435381	54875	87.0588	0.783824	1.72169	0.00454283	0.0267898	-0.107101	0.928452	0.686469	1	-0.890925	0.539268	0.00128167	0.0109725	103.4	137.4	41.5	73.3	78.4	19.4	146.9	155.4	27.9	8.39851	8.48082	8.52209	8.234	8.19073	8.30465	8.59358	8.55454	8.39934
ENSG00000044524	EPHA3	EPH receptor A3 [Source:HGNC Symbol;Acc:HGNC:3387]	3	89107524	89482134	1	34.6	protein_coding	NM_005233, NM_182644,	Hs.123642	2042	0.238844	0	1	1	NA	-1.54586	0.342491	0.702962	1	-1.50102	0.353304	0.711191	NA	0	0	0	0	0	0	0	0	2.1	7.48321	7.48321	7.43021	7.48321	7.48321	7.43021	7.48321	7.48321	7.58923
ENSG00000044574	HSPA5	heat shock protein family A (Hsp70) member 5 [Source:HGNC Symbol;Acc:HGNC:5238]	9	125234853	125241330	-1	43.98	protein_coding	NM_005347	Hs.743241	3309	5658.53	-0.211374	0.863714	0.343887	0.620951	0.0633662	1.0449	0.776674	1	0.27474	1.20978	0.218687	0.50896	4832.8	5753.1	5692	6742.2	7924.9	4441.2	5121	5082	5337.4	12.3565	12.4432	12.6744	12.8096	12.8827	12.3393	12.4347	12.2749	12.5871
ENSG00000046604	DSG2	desmoglein 2 [Source:HGNC Symbol;Acc:HGNC:3049]	18	31498043	31549008	1	39.27	protein_coding	NM_001943,	Hs.412597	1829	5486.81	-0.50009	0.707063	1.06696e-07	2.2489e-06	-0.0266773	0.981679	0.777393	1	0.473413	1.38839	4.94615e-07	1.13009e-05	3810.3	5089.1	5508.4	5955	6772.4	7476.7	3825.1	4748.1	6196.2	12.2776	12.381	12.2868	12.8785	12.7704	12.7051	12.2828	12.2875	12.4471
ENSG00000046647	GEMIN8	gem nuclear organelle associated protein 8 [Source:HGNC Symbol;Acc:HGNC:26044]	X	14008279	14029893	-1	40.79	protein_coding	NM_001042479, NM_017856, NM_001042480,		54960	81.998	-0.310618	0.806296	0.243418	0.509982	-0.0261463	0.98204	0.92298	1	0.284471	1.21796	0.288122	0.589345	76	80.5	68.3	113.9	111.8	59.1	80.4	74.9	73.1	8.34951	8.38099	8.43479	8.54909	8.54414	8.37471	8.37513	8.34861	8.46424
ENSG00000046651	OFD1	OFD1, centriole and centriolar satellite protein [Source:HGNC Symbol;Acc:HGNC:2567]	X	13734745	13769353	1	39.8	protein_coding	NM_003611, NM_001330210, NM_001330209	Hs.6483, Hs.611164	8481	594.904	0.175041	1.129	0.180796	0.425576	0.076584	1.05452	0.558123	1	-0.0984569	0.934032	0.45399	0.744092	664.8	594.9	627.6	543.4	560.1	566.4	706.5	587.4	503	9.87812	9.85645	9.93718	9.68097	9.7982	9.83694	9.93972	9.84417	9.7247
ENSG00000046653	GPM6B	glycoprotein M6B [Source:HGNC Symbol;Acc:HGNC:4461]	X	13771031	13938638	-1	41.5	protein_coding	NM_001001995, NM_001001994, NM_001318729, NM_001001996, NM_005278	Hs.495710	2824	30.1612	-0.000141767	0.999902	0.999752	0.999966	-0.0970722	0.934928	0.831393	1	-0.0969304	0.93502	0.831982	0.937856	19	32.4	34.2	23.9	16.1	53	38.7	19.8	34.4	7.96238	8.15077	7.99627	8.01914	7.97224	8.14735	8.16059	8.01909	7.99848
ENSG00000046774	MAGEC2	MAGE family member C2 [Source:HGNC Symbol;Acc:HGNC:13574]	X	142202345	142205290	-1	51.77	protein_coding	NM_016249	Hs.123536	51438	0.419281	-0.856806	0.552174	0.832368	NA	-1.67947	0.312196	0.677586	1	-0.822668	0.565395	0.837251	NA	0	0	0	0.8	0	0	3	0	0	7.40245	7.49709	7.49709	7.49929	7.49709	7.49709	7.58954	7.49709	7.49709
ENSG00000046889	PREX2	phosphatidylinositol-3,4,5-trisphosphate dependent Rac exchange factor 2 [Source:HGNC Symbol;Acc:HGNC:22950]	8	67952118	68237030	1	37.16	protein_coding	NM_024870, NM_025170,		80243	1.06134	2.05041	4.14224	0.380791	NA	1.66601	3.17336	0.471036	1	-0.384404	0.766096	0.877039	NA	2.1	0.9	2.8	1.6	0	0	0	2.2	0	7.60688	7.56146	7.66779	7.58625	7.45998	7.48733	7.44932	7.62101	7.48733
ENSG00000047056	WDR37	WD repeat domain 37 [Source:HGNC Symbol;Acc:HGNC:31406]	10	1049538	1132297	1	45.5	protein_coding	, NM_014023	Hs.188495	22884	266.71	-0.00437871	0.99697	0.977228	0.992299	-0.0615913	0.958207	0.688541	1	-0.0572126	0.961119	0.710052	0.887637	241.6	283.5	263	251.8	276.6	261.8	261	262.3	298.8	9.112	9.16692	9.10955	9.14215	9.14813	9.10593	9.16882	9.10792	9.2075
ENSG00000047188	YTHDC2	YTH domain containing 2 [Source:HGNC Symbol;Acc:HGNC:24721]	5	113513683	113595285	1	34.67	protein_coding	NM_022828,	Hs.231942	64848	375.33	0.132981	1.09656	0.34161	0.618442	-0.0444531	0.969657	0.749912	1	-0.177434	0.884274	0.205998	0.491923	410.5	426.9	312	329.1	401.1	314.8	433.6	427.6	322.4	9.45663	9.42835	9.39938	9.27012	9.3736	9.40649	9.50501	9.4298	9.42588
ENSG00000047230	CTPS2	CTP synthase 2 [Source:HGNC Symbol;Acc:HGNC:2520]	X	16588003	16712936	-1	43.51	protein_coding	NM_175859, NM_019857, NM_001144002	Hs.227049	56474	342.776	0.229141	1.17214	0.0942542	0.278668	0.0445882	1.03139	0.743839	1	-0.184553	0.879922	0.180775	0.45807	390.4	361.3	341.5	321.9	321.6	289.3	371.1	347.2	340.7	9.40619	9.38118	9.38302	9.24527	9.28526	9.25022	9.36288	9.34791	9.38111
ENSG00000047249	ATP6V1H	ATPase H+ transporting V1 subunit H [Source:HGNC Symbol;Acc:HGNC:18303]	8	53715557	53843558	-1	39.2	protein_coding	NM_213619, NM_015941, NM_213620	Hs.491737	51606	487.075	0.221574	1.16601	0.076276	0.241281	0.100911	1.07245	0.419135	1	-0.120663	0.919765	0.337988	0.640656	514.9	526.7	528.9	438.2	454.1	454.3	477.3	539	450.3	9.71742	9.68312	9.74096	9.56989	9.54636	9.60067	9.64708	9.70492	9.59277
ENSG00000047315	POLR2B	RNA polymerase II subunit B [Source:HGNC Symbol;Acc:HGNC:9188]	4	56977722	57031168	1	40.19	protein_coding	, NM_001303268, NM_001303269, NM_000938	Hs.602757	5431	1585.18	-0.290748	0.817478	0.00361566	0.022194	-0.0407269	0.972165	0.68513	1	0.250021	1.18922	0.0124869	0.0694594	1352.8	1622	1417.7	1772	1854.4	1732.7	1363.4	1528.7	1622.9	10.7921	10.8721	10.7689	11.1147	11.0349	11.0092	10.8012	10.8011	10.93
ENSG00000047346	FAM214A	family with sequence similarity 214 member A [Source:HGNC Symbol;Acc:HGNC:25609]	15	52581317	52709817	-1	37.21	protein_coding	, NM_019600, NM_001286495	Hs.152385	56204	257.827	0.293586	1.22568	0.0685543	0.223409	0.0843803	1.06023	0.598939	1	-0.209206	0.865013	0.198219	0.482373	340.8	371.8	142.1	262.9	270.8	142.6	311.6	322.9	154.8	9.18045	9.21184	9.07045	8.97626	8.95739	9.07239	9.10771	9.0952	9.1216
ENSG00000047365	ARAP2	ArfGAP with RhoGAP domain, ankyrin repeat and PH domain 2 [Source:HGNC Symbol;Acc:HGNC:16924]	4	35948221	36244509	-1	35.53	protein_coding	, NM_015230	Hs.479451, Hs.739008	116984	259.225	-0.407641	0.753855	0.0135643	0.0660123	-0.0814649	0.945097	0.626796	1	0.326176	1.25369	0.0486674	0.192405	182.5	263.3	238.1	216.7	303.1	402.4	189.5	255.7	281.6	9.06043	9.0785	8.92636	9.17644	9.18697	9.34401	9.08511	9.05651	9.05161
ENSG00000047410	TPR	translocated promoter region, nuclear basket protein [Source:HGNC Symbol;Acc:HGNC:12017]	1	186311652	186375693	-1	34.16	protein_coding	NM_003292,	Hs.279640	7175	1248.38	-0.0455251	0.968937	0.658987	0.853538	-0.0477549	0.967441	0.64397	1	-0.00222975	0.998456	0.982788	0.994313	1183.9	1271.2	1205.4	1283.6	1188.3	1312	1367.3	1172.7	1251.1	10.54	10.6832	10.5796	10.6329	10.6057	10.6774	10.7065	10.5906	10.6224
ENSG00000047457	CP	ceruloplasmin [Source:HGNC Symbol;Acc:HGNC:2295]	3	149162410	149222055	-1	37.35	protein_coding	, NM_000096	Hs.558314	1356	1636.68	-2.82456	0.141164	1.04319e-27	2.0064e-25	-0.39442	0.760795	0.134663	1	2.43014	5.38944	4.66381e-21	7.18348e-19	677.4	641.3	70.1	5160.6	6060.1	315.8	849.4	860.8	94.6	9.26719	9.15301	9.81549	11.7293	11.8885	10.7288	9.50192	9.45695	9.95417
ENSG00000047578	KIAA0556	KIAA0556 [Source:HGNC Symbol;Acc:HGNC:29068]	16	27550133	27780369	1	47.84	protein_coding	, NM_015202	Hs.460459	23247	254.415	-0.380626	0.768104	0.0232402	0.100588	-0.12952	0.914136	0.445052	1	0.251107	1.19012	0.134662	0.382634	245.9	208.2	220.6	295.6	306.6	274	238.1	211.6	289.1	9.0631	9.0027	8.98218	9.20276	9.28916	9.14111	9.03986	9.01387	9.18243
ENSG00000047579	DTNBP1	dystrobrevin binding protein 1 [Source:HGNC Symbol;Acc:HGNC:17328]	6	15522801	15663058	-1	39.93	protein_coding	NM_032122, NM_183040, NM_001271669, NM_001271667, NM_001271668		84062	107.655	-0.0237057	0.983703	0.914303	0.96777	0.155121	1.11351	0.487126	1	0.178826	1.13196	0.423397	0.719569	97.1	118.1	117.2	103.6	117.6	116.1	87.3	93.7	118.2	8.56922	8.60386	8.56305	8.60218	8.60133	8.55795	8.51733	8.48354	8.56773
ENSG00000047597	XK	X-linked Kx blood group [Source:HGNC Symbol;Acc:HGNC:12811]	X	37685759	37732130	1	39.54	protein_coding	NM_021083	Hs.78919	7504	11.3006	1.34951	2.54825	0.0548948	0.190917	0.202225	1.15047	0.758274	1	-1.14728	0.451474	0.106914	0.328546	12.7	9.6	23.1	2.4	4.6	12.2	9.9	13.2	14	7.90341	7.8315	7.90109	7.68608	7.72837	7.76092	7.85944	7.88905	7.78692
ENSG00000047617	ANO2	anoctamin 2 [Source:HGNC Symbol;Acc:HGNC:1183]	12	5531869	5946232	-1	44.4	protein_coding	, NM_001278597, NM_001278596		57101	0.311659	2.03743	4.10513	0.612813	NA	1.92759	3.8042	0.632094	1	0	1	1	NA	1.1	1.7	0	0	0	0	0	0	0	7.56817	7.58953	7.49387	7.45672	7.44604	7.49387	7.45672	7.44604	7.49387
ENSG00000047621	C12orf4	chromosome 12 open reading frame 4 [Source:HGNC Symbol;Acc:HGNC:1184]	12	4487728	4538508	-1	36.55	protein_coding	NM_001346156, NM_020374, NM_001304811,	Hs.302977	57102	88.9636	-0.404079	0.755719	0.135267	0.354417	-0.163419	0.892906	0.550566	1	0.240659	1.18153	0.373414	0.678027	80.2	96.2	57.2	89.2	111.8	107	98.2	69.4	91.4	8.41438	8.48856	8.29997	8.46478	8.56591	8.58551	8.51216	8.33686	8.50585
ENSG00000047634	SCML1	sex comb on midleg like 1 (Drosophila) [Source:HGNC Symbol;Acc:HGNC:10580]	X	17737449	17754988	1	38.89	protein_coding	, NM_001037540, NM_006746, NM_001037535, NM_001037536		6322	137.862	0.614784	1.53133	0.00514648	0.0296766	0.0124625	1.00868	0.95373	1	-0.602322	0.658693	0.00643136	0.0412156	182.5	170.6	100.6	136.2	131.4	45.8	195.5	203.9	74.2	8.7173	8.68564	8.83311	8.53699	8.5281	8.49594	8.76262	8.80318	8.68786
ENSG00000047644	WWC3	WWC family member 3 [Source:HGNC Symbol;Acc:HGNC:29237]	X	10015562	10144478	1	46.21	protein_coding	NM_015691,	Hs.527524	55841	903.666	0.465595	1.38089	0.000212736	0.00200304	0.171307	1.12608	0.171263	1	-0.294288	0.815475	0.0198884	0.0993697	1087.9	826.8	1202.6	803.1	615.5	836.3	1132.2	792.5	836.2	10.3448	10.3652	10.5172	10.0145	10.0635	10.116	10.3898	10.3205	10.1159
ENSG00000047648	ARHGAP6	Rho GTPase activating protein 6 [Source:HGNC Symbol;Acc:HGNC:676]	X	11137543	11665701	-1	39.11	protein_coding	NM_001287242, NM_013423, NM_013427, NM_006125	Hs.435291	395	21.7648	1.79882	3.47936	0.00156275	0.0109693	0.154624	1.11313	0.76181	1	-1.6442	0.319924	0.00417427	0.0290088	15.8	14.9	57.2	3.2	3.5	22.4	22.8	7.7	48.4	7.97438	8.03458	8.04506	7.73783	7.81915	7.74588	8.05991	7.9184	7.98119
ENSG00000047662	FAM184B	family with sequence similarity 184 member B [Source:HGNC Symbol;Acc:HGNC:29235]	4	17629306	17781512	-1	44.05	protein_coding	NM_015688		27146	50.9854	0.240044	1.18103	0.454652	0.717741	0.214519	1.16032	0.505492	1	-0.0255249	0.982463	0.937664	0.976777	65.4	52.5	49.8	52.6	62.2	30.6	58.5	48.5	38.7	8.27107	8.21426	8.31021	8.18383	8.28147	8.14847	8.2256	8.18477	8.22183
ENSG00000047849	MAP4	microtubule associated protein 4 [Source:HGNC Symbol;Acc:HGNC:6862]	3	47850690	48089272	-1	43.43	protein_coding	, NM_001134364, NM_002375, NM_030885		4134	3383.21	-0.206862	0.86642	0.0159558	0.0752382	0.00763166	1.0053	0.929365	1	0.214494	1.1603	0.0126028	0.0699518	3265.8	3223	3178.7	3749.6	3718.1	3690.5	3117.7	3065.1	3440.4	11.8205	11.8201	11.761	12.0023	12.0079	11.9571	11.7599	11.7546	11.8646
ENSG00000047932	GOPC	golgi associated PDZ and coiled-coil motif containing [Source:HGNC Symbol;Acc:HGNC:17643]	6	117560269	117602542	-1	36.66	protein_coding	NM_020399, NM_001017408,	Hs.191539	57120	436.898	0.0544415	1.03846	0.677863	0.863796	-0.0394983	0.972993	0.763152	1	-0.0939398	0.936961	0.475047	0.758204	431.6	396.3	483.6	376.9	371.1	524.6	431.6	414.4	501.9	9.58314	9.54967	9.50725	9.46529	9.49347	9.58288	9.58326	9.58855	9.54156
ENSG00000047936	ROS1	ROS proto-oncogene 1, receptor tyrosine kinase [Source:HGNC Symbol;Acc:HGNC:10261]	6	117288300	117425855	-1	37.24	protein_coding	NM_002944,	Hs.1041	6098	18.7595	2.92154	7.57654	0.000136872	0.00135798	0.214256	1.16011	0.74213	1	-2.70728	0.153118	0.000453598	0.00458655	39	48.1	0	1.6	5.8	2	23.8	47.4	1.1	8.06415	8.00064	7.74827	7.52912	7.51633	7.90308	7.91882	7.99513	7.86074
ENSG00000048028	USP28	ubiquitin specific peptidase 28 [Source:HGNC Symbol;Acc:HGNC:12625]	11	113797874	113875570	-1	41.45	protein_coding	NM_001346254, NM_001346255, NM_001346257, NM_001346260, NM_001346261, NM_020886, NM_001301029, NM_001346273	Hs.503891	57646	144.201	0.693837	1.61758	0.00107892	0.00800183	-0.0385331	0.973644	0.851837	1	-0.73237	0.601914	0.000587516	0.00572052	189.9	164.5	132.9	117.9	95.7	86.6	204.4	200.6	105.3	8.79107	8.76981	8.8289	8.50338	8.46587	8.60426	8.84053	8.8993	8.70182
ENSG00000048052	HDAC9	histone deacetylase 9 [Source:HGNC Symbol;Acc:HGNC:14065]	7	18086949	19002416	1	36.13	protein_coding	NM_001321871, NM_001204144, NM_001321872, NM_001321873, NM_001321870, NM_001321869, NM_001321896, NM_001321886, NM_001321884, NM_001321875, NM_001321874, NM_001321901, NM_001321887, NM_001321900, NM_001321876, NM_001321878, NM_001321890, NM_001321899, NM_001321902, NM_014707, NM_001321897, NM_178423, NM_001321877, NM_178425, NM_001321868, NM_058176, NM_001204148, NM_001204147, NM_001321885, NM_00…	Hs.640515, Hs.734148, Hs.734495	9734	235.682	-1.13318	0.455908	4.87833e-07	9.12598e-06	-0.068189	0.953835	0.767364	1	1.065	2.09216	2.35801e-06	4.63992e-05	136.1	288.7	100.6	337	387.3	345.3	124	220.4	181.6	8.81333	8.99288	8.62021	9.44528	9.23296	9.4366	8.76046	8.79323	8.96226
ENSG00000048140	TSPAN17	tetraspanin 17 [Source:HGNC Symbol;Acc:HGNC:13594]	5	176647387	176659054	1	58.7	protein_coding	NM_012171, NM_130465, NM_001006616	Hs.532129	26262	405.009	-0.201552	0.869615	0.141089	0.36368	-0.0542752	0.963078	0.694079	1	0.147277	1.10748	0.283704	0.586004	355.6	347.3	443	456.5	418.4	438	392.9	392.4	400.9	9.37842	9.39174	9.51182	9.59562	9.55066	9.50163	9.46313	9.49478	9.42372
ENSG00000048162	NOP16	NOP16 nucleolar protein [Source:HGNC Symbol;Acc:HGNC:26934]	5	176383938	176388975	-1	49.33	protein_coding	, NM_016391, NM_001256540, NM_001291305, NM_001317975, NM_001291307, NM_001291308, NM_001256539	Hs.696283	51491	413.472	0.11375	1.08204	0.404964	0.67785	-0.0768606	0.948119	0.572493	1	-0.190611	0.876235	0.163757	0.433362	394.6	437.4	417.2	407.1	361.9	383	400.9	437.6	481.5	9.48401	9.55217	9.47931	9.51108	9.38806	9.40518	9.49757	9.55242	9.60816
ENSG00000048342	CC2D2A	coiled-coil and C2 domain containing 2A [Source:HGNC Symbol;Acc:HGNC:29253]	4	15469865	15601557	1	40.21	protein_coding	, NM_001164720, NM_001080522, NM_020785	Hs.590928	57545	53.9886	0.339454	1.26528	0.266246	0.535612	-0.141382	0.90665	0.636781	1	-0.480836	0.716562	0.115377	0.347219	51.7	64.7	51.7	43.8	44.9	43.8	66.5	62.8	55.9	8.23704	8.30145	8.26053	8.17709	8.16116	8.20054	8.33745	8.28897	8.29051
ENSG00000048392	RRM2B	ribonucleotide reductase regulatory TP53 inducible subunit M2B [Source:HGNC Symbol;Acc:HGNC:17296]	8	102204502	102239118	-1	37.99	protein_coding	NM_001172478, NM_015713, NM_001172477	Hs.512592	50484	997.356	-0.0818591	0.944839	0.473501	0.732528	-0.122197	0.918787	0.285193	1	-0.0403381	0.972427	0.723998	0.895106	813.6	1003.5	1020.8	891.6	911.7	1212.2	816.6	1031.6	1274.7	10.3305	10.3891	10.2158	10.4281	10.2842	10.4096	10.3344	10.4198	10.4676
ENSG00000048405	ZNF800	zinc finger protein 800 [Source:HGNC Symbol;Acc:HGNC:27267]	7	127346790	127431924	-1	37.8	protein_coding	, NM_176814	Hs.159006	168850	222.491	-0.130994	0.913202	0.446307	0.711686	-0.100955	0.932416	0.559107	1	0.030039	1.02104	0.861577	0.951183	195.2	231.8	204.9	223.9	205.2	261.8	197.5	243.6	238.6	8.97331	9.02401	8.91309	9.06778	8.93834	9.08869	8.98101	9.05974	9.02032
ENSG00000048462	TNFRSF17	TNF receptor superfamily member 17 [Source:HGNC Symbol;Acc:HGNC:11913]	16	11965107	11968068	1	40.48	protein_coding	NM_001192,	Hs.2556	608	0	NA	NA	NA	NA	NA	NA	NA	NA	NA	NA	NA	NA	0	0	0	0	0	0	0	0	0	7.46554	7.46554	7.46554	7.46554	7.46554	7.46554	7.46554	7.46554	7.46554
ENSG00000048471	SNX29	sorting nexin 29 [Source:HGNC Symbol;Acc:HGNC:30542]	16	11976737	12574289	1	47.13	protein_coding	, NM_032167	Hs.458401	92017	73.1261	0.244992	1.18509	0.378923	0.653688	0.226037	1.16962	0.418606	1	-0.0189551	0.986947	0.946547	0.980573	79.1	90.1	74.8	74.9	57.6	71.3	69.5	88.2	52.7	8.40265	8.44398	8.43012	8.37773	8.24756	8.40922	8.34464	8.43348	8.28568
ENSG00000048540	LMO3	LIM domain only 3 [Source:HGNC Symbol;Acc:HGNC:6643]	12	16548373	16610594	-1	35.63	protein_coding	NM_001243609, NM_001243610, NM_018640, NM_001243613, NM_001243612, NM_001243611, NM_001001395		55885	0.531091	0.672001	1.59328	0.846494	NA	0.0244556	1.0171	0.994355	1	-0.647546	0.638365	0.852211	NA	0	0	2.8	0	0	1	1	0	0	7.47375	7.50977	7.59357	7.47375	7.50977	7.52262	7.58182	7.50977	7.41312
ENSG00000048544	MRPS10	mitochondrial ribosomal protein S10 [Source:HGNC Symbol;Acc:HGNC:14502]	6	42206801	42217865	-1	41.04	protein_coding	NM_018141	Hs.380887	55173	402.465	-0.0263313	0.981914	0.8452	0.942457	-0.0474015	0.967678	0.725887	1	-0.0210702	0.985501	0.876269	0.957197	387.3	441.8	357.2	438.2	398.8	369.8	444.5	434.3	350.4	9.3971	9.50873	9.46918	9.50533	9.4185	9.49824	9.51812	9.49333	9.45314
ENSG00000048545	GUCA1A	guanylate cyclase activator 1A [Source:HGNC Symbol;Acc:HGNC:4678]	6	42155406	42180056	1	51.23	protein_coding	, NM_001319062, NM_000409, NM_001319061		2978	31.6645	-1.28925	0.409163	0.00575931	0.0326396	-0.395992	0.759967	0.412492	1	0.893262	1.85737	0.0520927	0.202335	10.6	14.9	35.1	18.3	80.7	48.9	15.9	20.9	39.8	7.97764	7.83529	7.98985	8.08857	8.37531	8.1027	8.05679	7.91241	8.03045
ENSG00000048649	RSF1	remodeling and spacing factor 1 [Source:HGNC Symbol;Acc:HGNC:18118]	11	77659996	77821017	-1	39.04	protein_coding	NM_016578,	Hs.420229	51773	711.748	-0.202719	0.868911	0.0692075	0.225061	0.0280601	1.01964	0.803131	1	0.230779	1.17347	0.0395777	0.166254	690.1	710.4	645.2	784.8	783.7	785.4	651.9	650.3	704	9.98807	10.0091	9.91685	10.1206	10.1106	10.1178	9.93077	9.91974	10.0048
ENSG00000048707	VPS13D	vacuolar protein sorting 13 homolog D [Source:HGNC Symbol;Acc:HGNC:23595]	1	12230067	12512047	1	42.34	protein_coding	NM_015378, NM_018156,	Hs.439381	55187	399.226	0.261052	1.19835	0.0520247	0.184161	0.176188	1.12989	0.189962	1	-0.084864	0.942873	0.531914	0.794292	417.9	460.2	441.2	380.9	395.3	328	412.8	397.9	359	9.49653	9.55394	9.61	9.41618	9.4195	9.35703	9.4858	9.42507	9.43148
ENSG00000048740	CELF2	CUGBP Elav-like family member 2 [Source:HGNC Symbol;Acc:HGNC:2550]	10	10798397	11336675	1	41.91	protein_coding	, NM_001025077, NM_001025076, NM_001083591, NM_006561		10659	230.291	-0.267594	0.830704	0.149856	0.37779	-0.0906635	0.939091	0.628547	1	0.176931	1.13048	0.341753	0.644955	144.6	215.2	277.8	241.4	206.3	301.5	162.7	201.7	321.4	8.88317	9.04469	8.96067	9.22169	9.01545	9.02431	8.95529	9.00002	9.07517
ENSG00000048828	FAM120A	family with sequence similarity 120A [Source:HGNC Symbol;Acc:HGNC:13247]	9	93451722	93566107	1	42.4	protein_coding	NM_014612, NM_001286722, NM_001286724, NM_001286723,	Hs.372003	23196	825.518	0.0179888	1.01255	0.869287	0.951819	0.00776978	1.0054	0.943464	1	-0.010219	0.992942	0.925794	0.974466	839.9	927.4	727.3	795.2	881.7	780.3	758.1	915.9	803.9	10.2224	10.1899	10.1082	10.1645	10.1353	10.181	10.1147	10.1764	10.2124
ENSG00000048991	R3HDM1	R3H domain containing 1 [Source:HGNC Symbol;Acc:HGNC:9757]	2	135531455	135725270	1	37.98	protein_coding	, NM_001282799, NM_015361, NM_001282800, NM_001282798	Hs.412462	23518	158.748	0.242117	1.18273	0.217559	0.477577	0.00972773	1.00677	0.960255	1	-0.23239	0.851224	0.239574	0.534857	179.4	187.2	129.2	180.1	160.2	88.6	191.5	206.1	106.4	8.75882	8.78568	8.87503	8.7613	8.68594	8.6776	8.80182	8.85032	8.76931
ENSG00000049089	COL9A2	collagen type IX alpha 2 chain [Source:HGNC Symbol;Acc:HGNC:2218]	1	40300487	40317816	-1	57.43	protein_coding	NM_001852,	Hs.418012	1298	175.453	-1.04421	0.484912	1.51497e-05	0.000195474	-0.471434	0.721247	0.0556423	1	0.572772	1.48738	0.0161184	0.0848267	123.5	216.1	20.3	270.9	474.8	33.6	188.5	209.4	41.9	8.46157	8.51485	8.60349	8.97653	9.14927	8.74108	8.71907	8.49306	8.81261
ENSG00000049130	KITLG	KIT ligand [Source:HGNC Symbol;Acc:HGNC:6343]	12	88492793	88580851	-1	36.84	protein_coding	, NM_000899, NM_003994	Hs.1048	4254	171.053	-0.724451	0.605227	0.0020242	0.0135859	0.016509	1.01151	0.945132	1	0.74096	1.67129	0.00171236	0.0138877	188.9	152.2	75.7	388	155.6	170.1	190.5	97	121.5	8.60948	8.87234	8.56966	9.15639	8.88568	9.00565	8.61519	8.62304	8.80576
ENSG00000049167	ERCC8	ERCC excision repair 8, CSA ubiquitin ligase complex subunit [Source:HGNC Symbol;Acc:HGNC:3439]	5	60873831	60945073	-1	37.16	protein_coding	, NM_001290285, NM_000082, NM_001007233, NM_001007234		1161	35.2261	-0.443233	0.735485	0.252452	0.520697	-0.295839	0.814599	0.44977	1	0.147394	1.10757	0.70148	0.883307	34.8	40.2	15.7	46.2	36.9	34.6	38.7	43	26.9	8.05547	8.10038	7.98632	8.15014	8.07176	8.19156	8.08931	8.12278	8.11705
ENSG00000049192	ADAMTS6	ADAM metallopeptidase with thrombospondin type 1 motif 6 [Source:HGNC Symbol;Acc:HGNC:222]	5	65148736	65481920	-1	35.91	protein_coding	NM_197941,	Hs.482291	11174	57.2877	0.922799	1.89579	0.00248619	0.0161637	0.182311	1.1347	0.535154	1	-0.740488	0.598537	0.016567	0.0867534	86.5	58.6	69.2	44.6	35.7	32.6	69.5	67.2	51.6	8.39078	8.30672	8.39752	8.11834	8.13027	8.12366	8.2911	8.36322	8.27903
ENSG00000049239	H6PD	hexose-6-phosphate dehydrogenase/glucose 1-dehydrogenase [Source:HGNC Symbol;Acc:HGNC:4795]	1	9234775	9271337	1	52.29	protein_coding	NM_004285, NM_001282587,	Hs.463511	9563	899.95	-0.587045	0.665705	7.92856e-08	1.7243e-06	-0.0633675	0.957028	0.567681	1	0.523678	1.43762	1.78621e-06	3.61022e-05	949.7	906.4	453.2	1316.3	1338.1	759.9	974.4	871.8	529.9	10.0848	10.0848	10.0016	10.4533	10.5232	10.5035	10.113	10.043	10.1459
ENSG00000049245	VAMP3	vesicle associated membrane protein 3 [Source:HGNC Symbol;Acc:HGNC:12644]	1	7771269	7781432	1	42.77	protein_coding	NM_004781,	Hs.66708	9341	1099.71	-0.242482	0.84529	0.0188915	0.0857856	-0.0421479	0.971208	0.685032	1	0.200335	1.14896	0.0529613	0.20482	903.2	1016.6	1166.6	1182.4	1188.3	1265.1	1003.2	985.3	1186.6	10.34	10.431	10.4406	10.6393	10.6066	10.5335	10.4547	10.3965	10.4599
ENSG00000049246	PER3	period circadian clock 3 [Source:HGNC Symbol;Acc:HGNC:8847]	1	7784320	7845177	1	40.53	protein_coding	, NM_016831, NM_001289862, NM_001289864, NM_001289861, NM_001289863	Hs.162200	8863	16.0401	2.41335	5.32709	0.000659604	0.00529657	0.450784	1.36678	0.465398	1	-1.96256	0.256572	0.00637931	0.0409555	41.2	26.2	6.5	9.6	3.5	1	16.9	36.4	3.2	8.04912	7.93384	7.9312	7.69436	7.5829	7.76528	7.8035	8.03025	7.8505
ENSG00000049247	UTS2	urotensin 2 [Source:HGNC Symbol;Acc:HGNC:12636]	1	7843083	7853512	-1	40.81	protein_coding	, NM_006786, NM_021995		10911	3.66874	0.16627	1.12215	0.897529	NA	-0.679208	0.624508	0.584593	1	-0.845479	0.556526	0.500319	NA	1.1	7.9	0.9	2.4	6.9	0	4	8.8	1.1	7.5922	7.64626	7.67779	7.64843	7.62723	7.57356	7.69674	7.66389	7.68603
ENSG00000049249	TNFRSF9	TNF receptor superfamily member 9 [Source:HGNC Symbol;Acc:HGNC:11924]	1	7915894	7943165	-1	43.95	protein_coding	, NM_001561	Hs.86447	3604	55.1542	-1.71946	0.303662	7.21703e-07	1.30132e-05	-0.053035	0.963906	0.886357	1	1.66642	3.17427	1.85565e-06	3.73787e-05	28.5	46.4	16.6	140.2	129.1	43.8	41.7	27.6	22.6	7.9442	8.10653	8.09299	8.61476	8.57363	8.36337	8.06264	7.94143	8.16524
ENSG00000049283	EPN3	epsin 3 [Source:HGNC Symbol;Acc:HGNC:18235]	17	50532543	50543750	1	58.71	protein_coding	NM_017957,	Hs.670090, Hs.740136	55040	10.5379	2.13131	4.38116	0.00481326	0.0281061	0.559827	1.47409	0.405677	1	-1.57149	0.336462	0.0420084	0.173314	24.3	8.7	17.5	4	2.3	5.1	7.9	9.9	15	7.97894	7.8434	7.87877	7.66375	7.68775	7.6708	7.75253	7.86407	7.84566
ENSG00000049323	LTBP1	latent transforming growth factor beta binding protein 1 [Source:HGNC Symbol;Acc:HGNC:6714]	2	32946972	33399509	1	40.25	protein_coding	NM_206943, NM_001166265, NM_000627, NM_001166264, NM_001166266	Hs.619315	4052	484.073	-0.121271	0.919377	0.430736	0.69959	-0.11398	0.924036	0.459847	1	0.00729155	1.00507	0.962252	0.98683	480.1	470.7	415.3	627.8	388.4	488.9	492.2	435.4	557.8	9.54184	9.71489	9.49553	9.7977	9.54474	9.64237	9.56466	9.64456	9.7663
ENSG00000049449	RCN1	reticulocalbin 1 [Source:HGNC Symbol;Acc:HGNC:9934]	11	31812391	32105755	1	43.38	protein_coding	, NM_002901	Hs.97887, Hs.523576, Hs.617553, Hs.708832	5954, 440034	1117.65	-0.505433	0.704449	1.86492e-06	3.01522e-05	0.0292529	1.02048	0.78514	1	0.534686	1.44863	5.09238e-07	1.15758e-05	919.1	811.9	1218.3	1394.3	1097.2	1693	852.3	757.2	1315.6	10.3402	10.3852	10.3113	10.8117	10.7136	10.6997	10.2591	10.3122	10.4
ENSG00000049540	ELN	elastin [Source:HGNC Symbol;Acc:HGNC:3327]	7	74027789	74069907	1	54.95	protein_coding	NM_001278912, NM_000501, NM_001081755, NM_001278913, NM_001278914, NM_001081752, NM_001278916, NM_001278917, NM_001081754, NM_001081753, NM_001278918, NM_001278915, NM_001278939	Hs.647061	2006	0	NA	NA	NA	NA	NA	NA	NA	NA	NA	NA	NA	NA	0	0	0	0	0	0	0	0	0	7.46554	7.46554	7.46554	7.46554	7.46554	7.46554	7.46554	7.46554	7.46554
ENSG00000049541	RFC2	replication factor C subunit 2 [Source:HGNC Symbol;Acc:HGNC:9970]	7	74231499	74254458	-1	48.96	protein_coding	NM_002914, NM_001278793, NM_181471, NM_001278792, NM_001278791	Hs.647062	5982	134.998	0.302054	1.2329	0.139012	0.360552	0.264218	1.20098	0.196732	1	-0.0378359	0.974115	0.855451	0.949096	161.4	134.7	162.4	147.4	100.3	125.3	126	106.9	150.5	8.75248	8.78091	8.75198	8.69691	8.62071	8.59841	8.60599	8.65376	8.70498
ENSG00000049618	ARID1B	AT-rich interaction domain 1B [Source:HGNC Symbol;Acc:HGNC:18040]	6	156777374	157210779	1	40.87	protein_coding	NM_020732, NM_017519,	Hs.291587	57492	506.115	-0.213733	0.862303	0.0836661	0.257503	-0.0314382	0.978444	0.800841	1	0.182295	1.13469	0.141624	0.393958	471.7	489.9	469.8	555.3	559	545	458.4	472.8	533.1	9.63807	9.64985	9.5951	9.79074	9.77392	9.73339	9.61218	9.61722	9.7125
ENSG00000049656	CLPTM1L	CLPTM1 like [Source:HGNC Symbol;Acc:HGNC:24308]	5	1317744	1345099	-1	56.17	protein_coding	NM_030782,	Hs.444673	81037	826.867	-0.0611668	0.958489	0.599872	0.816785	0.0178612	1.01246	0.87873	1	0.0790279	1.05631	0.499408	0.773497	651.1	837.3	981.1	812.7	840.2	896.4	735.3	794.7	893.2	10.0494	10.1836	10.2334	10.2772	10.1874	10.135	10.1728	10.1285	10.1311
ENSG00000049759	NEDD4L	neural precursor cell expressed, developmentally down-regulated 4-like, E3 ubiquitin protein ligase [Source:HGNC Symbol;Acc:HGNC:7728]	18	58044367	58401540	1	43.36	protein_coding	NM_001243960, NM_001144967, NM_015277, NM_001144971, NM_001144968, NM_001144965, NM_001144969, NM_001144970, NM_001144966, NM_001144964	Hs.185677	23327	1647.53	0.151569	1.11078	0.0998843	0.290252	0.0419101	1.02948	0.649011	1	-0.109659	0.926807	0.235438	0.528929	1890.9	1650	1625.4	1635.8	1459.1	1549.3	1829.7	1634.5	1553.1	11.0244	11.0049	10.9895	10.8478	10.8579	10.932	10.9841	10.9935	10.9349
ENSG00000049768	FOXP3	forkhead box P3 [Source:HGNC Symbol;Acc:HGNC:6106]	X	49250436	49264826	-1	53.51	protein_coding	NM_014009, NM_001114377	Hs.247700	50943	9.23913	-0.420503	0.747164	0.568022	0.796655	0.191633	1.14206	0.801464	1	0.612136	1.52852	0.414321	0.712486	6.3	15.7	4.6	9.6	11.5	13.2	6.9	5.5	9.7	7.76354	7.86731	7.70033	7.8257	7.80568	7.86113	7.77643	7.69268	7.80421
ENSG00000049769	PPP1R3F	protein phosphatase 1 regulatory subunit 3F [Source:HGNC Symbol;Acc:HGNC:14944]	X	49269843	49301461	1	47.85	protein_coding	, NM_033215, NM_001184745	Hs.433652	89801	50.8827	0.0568697	1.04021	0.858229	0.946513	-0.0147053	0.989859	0.963203	1	-0.071575	0.951599	0.823191	0.934437	49.6	45.5	59.1	41.4	43.8	64.2	57.6	47.4	49.4	8.23091	8.22822	8.24019	8.16722	8.21486	8.27402	8.28782	8.24287	8.17175
ENSG00000049860	HEXB	hexosaminidase subunit beta [Source:HGNC Symbol;Acc:HGNC:4879]	5	74640023	74722647	1	42.11	protein_coding	NM_001292004, NM_000521,	Hs.69293	3074	1903.61	-0.0800507	0.946024	0.371434	0.647301	0.0217018	1.01516	0.809162	1	0.101753	1.07308	0.25715	0.554757	1588.1	1920.3	2121	1740.1	1893.6	2316.3	1564.8	1845	2143.1	11.0919	11.145	11.0816	11.2024	11.1277	11.1923	11.0742	11.0958	11.0946
ENSG00000049883	PTCD2	pentatricopeptide repeat domain 2 [Source:HGNC Symbol;Acc:HGNC:25734]	5	72320367	72368395	1	40.38	protein_coding	NM_024754, NM_001284403, NM_001284404, NM_001284405	Hs.126906	79810	47.3059	0.438283	1.35499	0.187158	0.435181	-0.381898	0.767427	0.232986	1	-0.820181	0.566371	0.0126897	0.0703467	55.9	49.9	35.1	33.5	35.7	33.6	65.5	63.9	52.7	8.23532	8.20281	8.15475	8.05703	8.08853	8.14156	8.29928	8.30029	8.29533
ENSG00000050030	NEXMIF	neurite extension and migration factor [Source:HGNC Symbol;Acc:HGNC:29433]	X	74732849	74925485	-1	39.49	protein_coding	NM_001008537,	Hs.124128	340533	1.01136	1.95635	3.88078	0.410283	NA	1.67664	3.19684	0.478776	1	-0.279702	0.823761	0.911299	NA	0	1.7	3.7	1.6	0	0	1	0	1.1	7.46269	7.64001	7.64575	7.59962	7.49653	7.43742	7.57076	7.49653	7.54989
ENSG00000050130	JKAMP	JNK1/MAPK8-associated membrane protein [Source:HGNC Symbol;Acc:HGNC:20184]	14	59484443	59505410	1	36.78	protein_coding	NM_016475, NM_001284203, NM_001098625, NM_001284201, NM_001284202, NM_001284204		51528	300.34	-0.0392514	0.97316	0.793344	0.919398	0.0867101	1.06195	0.565933	1	0.125961	1.09123	0.404552	0.705045	313.4	293.1	303.7	299.6	343.5	293.4	299.7	264.5	292.3	9.25615	9.21614	9.25137	9.2204	9.3435	9.22425	9.2206	9.1375	9.22153
ENSG00000050165	DKK3	dickkopf WNT signaling pathway inhibitor 3 [Source:HGNC Symbol;Acc:HGNC:2893]	11	11963106	12009769	-1	49.18	protein_coding	, NM_015881, NM_001018057, NM_013253, NM_001330220	Hs.292156	27122	613.866	-0.0655133	0.955605	0.600157	0.816938	0.0949615	1.06804	0.450563	1	0.160475	1.11765	0.201963	0.48648	460.1	568.7	814.1	482.8	530.2	949.4	490.2	471.7	757.7	9.80786	9.92261	9.81186	9.85195	9.85575	9.97697	9.86583	9.74728	9.7368
ENSG00000050327	ARHGEF5	Rho guanine nucleotide exchange factor 5 [Source:HGNC Symbol;Acc:HGNC:13209]	7	144355288	144380632	1	48.06	protein_coding	, NM_005435	Hs.334	7984, 102725117	802.017	-0.0152063	0.989515	0.890325	0.959351	-0.0302255	0.979267	0.784439	1	-0.0150192	0.989643	0.891981	0.963312	765	764.6	844.5	741	748	920.8	807.7	704.3	922.2	10.128	10.1718	10.0734	10.095	10.149	10.1664	10.1849	10.0871	10.168
ENSG00000050344	NFE2L3	nuclear factor, erythroid 2 like 3 [Source:HGNC Symbol;Acc:HGNC:7783]	7	26152240	26187125	1	44.64	protein_coding	NM_004289,	Hs.404741	9603	308.464	-0.907118	0.533249	6.00575e-10	1.92518e-08	-0.0633928	0.957011	0.675323	1	0.843725	1.79468	9.67703e-09	3.18415e-07	219.5	224	264	372.9	479.5	477.7	224.2	243.6	270.8	9.0873	9.00304	9.05776	9.49782	9.62115	9.55262	9.10246	9.06338	9.07719
ENSG00000050393	MCUR1	mitochondrial calcium uniporter regulator 1 [Source:HGNC Symbol;Acc:HGNC:21097]	6	13786557	13814568	-1	41.24	protein_coding	NM_001031713,	Hs.214043	63933	402.342	0.237176	1.17868	0.0729752	0.234034	-0.108844	0.927331	0.406381	1	-0.34602	0.786752	0.00897856	0.0537111	368.3	349.9	521.5	296.4	308.9	448.2	397.9	402.3	527.7	9.50131	9.4588	9.50712	9.32455	9.35734	9.36789	9.56748	9.5772	9.51833
ENSG00000050405	LIMA1	LIM domain and actin binding 1 [Source:HGNC Symbol;Acc:HGNC:24636]	12	50175788	50283546	-1	42.32	protein_coding	, NM_001243775, NM_001113546, NM_016357, NM_001113547	Hs.525419	51474	2106.76	-0.377673	0.769678	4.35843e-05	0.000494009	-0.0860875	0.942074	0.353918	1	0.291586	1.22398	0.00161527	0.0132568	1734.7	1955.3	1944.7	2342.5	2320.1	2665.7	1843.6	1907.8	2246.3	11.0984	11.1863	11.0551	11.4711	11.4001	11.4524	11.1727	11.1559	11.2348
ENSG00000050426	LETMD1	LETM1 domain containing 1 [Source:HGNC Symbol;Acc:HGNC:24241]	12	51047962	51060424	1	45.34	protein_coding	, NM_001351313, NM_001351322, NM_001351323, NM_001351315, NM_001351312, NM_015416, NM_001243689, NM_001351328, NM_001300765, NM_001351330	Hs.655272	25875	251.692	0.288337	1.22123	0.0754704	0.23943	0.101984	1.07325	0.528047	1	-0.186353	0.878825	0.254856	0.55241	315.5	301	205.8	235	250.1	183.4	292.7	311.9	169.8	9.18204	9.12523	9.15573	8.95806	8.98403	9.07828	9.12275	9.15359	9.02884
ENSG00000050438	SLC4A8	solute carrier family 4 member 8 [Source:HGNC Symbol;Acc:HGNC:11034]	12	51391317	51515763	1	42.72	protein_coding	NM_001267615, NM_001258402, NM_001039960, NM_001258403, NM_001258401	Hs.4749	9498	200.275	2.53601	5.79984	1.38446e-27	2.60844e-25	0.24435	1.18456	0.240111	1	-2.29166	0.20424	1.56549e-22	2.74222e-20	374.6	203.8	299	70.9	38	44.8	404.8	211.6	154.8	9.16063	9.09773	9.33469	8.11109	8.27795	8.28919	9.22739	9.12344	8.87524
ENSG00000050555	LAMC3	laminin subunit gamma 3 [Source:HGNC Symbol;Acc:HGNC:6494]	9	131009082	131094473	1	53.69	protein_coding	NM_006059,	Hs.201805	10319	0.476623	-1.86223	0.27505	0.640126	NA	-1.76391	0.294449	0.658648	1	0.0983211	1.07053	0.980064	NA	0	0	0	0	2.3	0	2	0	0	7.44989	7.44593	7.50082	7.44989	7.6106	7.50082	7.60269	7.44593	7.50082
ENSG00000050628	PTGER3	prostaglandin E receptor 3 [Source:HGNC Symbol;Acc:HGNC:9595]	1	70852353	71047808	-1	38.05	protein_coding	NM_198714, NM_198717, NM_198716, NM_198718, NM_001126044, NM_198719, NM_198715		5733	2.64555	-2.02101	0.246385	0.20622	NA	-1.68542	0.310911	0.298395	1	0.335588	1.26189	0.813942	NA	0	0.9	1.8	1.6	1.2	11.2	5	1.1	1.1	7.48746	7.60445	7.55358	7.6244	7.61944	7.7685	7.72889	7.61686	7.51868
ENSG00000050730	TNIP3	TNFAIP3 interacting protein 3 [Source:HGNC Symbol;Acc:HGNC:19315]	4	121131408	121227466	-1	37.14	protein_coding	NM_024873, NM_001128843, NM_001244764,		79931	4.95857	-1.81879	0.283459	0.127073	0.34064	0.688625	1.61175	0.606763	1	2.50741	5.686	0.0458288	NA	2.1	1.7	1.8	12	21.9	0	4	1.1	0	7.55807	7.53901	7.74798	7.77461	7.90075	7.6006	7.6165	7.50942	7.6006
ENSG00000050748	MAPK9	mitogen-activated protein kinase 9 [Source:HGNC Symbol;Acc:HGNC:6886]	5	180233143	180292099	-1	43.58	protein_coding	NM_002752, NM_139068, NM_139070, NM_139069, NM_001135044, NM_001308244	Hs.484371	5601	368.313	0.231012	1.17366	0.137743	0.358959	-0.0220898	0.984805	0.886633	1	-0.253102	0.83909	0.105063	0.325406	397.8	409.4	348.9	294.8	343.5	345.3	465.4	361.5	348.2	9.4315	9.48087	9.39894	9.18454	9.33163	9.39041	9.5707	9.37424	9.39739
ENSG00000050767	COL23A1	collagen type XXIII alpha 1 chain [Source:HGNC Symbol;Acc:HGNC:22990]	5	178237618	178590555	-1	50.62	protein_coding	NM_173465,	Hs.660026	91522	1.42386	-0.803744	0.572861	0.673951	NA	-0.523993	0.695444	0.787198	1	0.279751	1.21398	0.881136	NA	2.1	0.9	0	1.6	0	4.1	2	1.1	1.1	7.58445	7.60568	7.46555	7.56382	7.5042	7.68439	7.57969	7.61809	7.57802
ENSG00000050820	BCAR1	BCAR1, Cas family scaffolding protein [Source:HGNC Symbol;Acc:HGNC:971]	16	75228187	75268053	-1	59.7	protein_coding	NM_001170715, NM_001170717, NM_014567, NM_001170721, NM_001170720, NM_001170718, NM_001170714, NM_001170719, NM_001170716	Hs.479747	9564	2009.74	-0.46196	0.725999	5.562e-06	8.04204e-05	-0.0389069	0.973392	0.703764	1	0.423053	1.34076	3.26534e-05	0.00047782	1430.8	1561.6	2325.9	2193.5	2075.7	2970.3	1424.9	1522.1	2582.7	10.9898	11.0561	11.013	11.5106	11.4039	11.3262	10.9849	11.0254	11.1462
ENSG00000051009	FAM160A2	family with sequence similarity 160 member A2 [Source:HGNC Symbol;Acc:HGNC:25378]	11	6211335	6234711	-1	44.55	protein_coding	, NM_032127, NM_001098794	Hs.501793	84067	454.749	-0.0229623	0.98421	0.874345	0.954132	0.110725	1.07977	0.448341	1	0.133687	1.09709	0.360534	0.663132	512.8	385.8	494.7	536.2	481.8	393.2	465.4	371.4	451.4	9.59514	9.52435	9.67564	9.63714	9.72155	9.47025	9.50559	9.49197	9.59199
ENSG00000051108	HERPUD1	homocysteine inducible ER protein with ubiquitin like domain 1 [Source:HGNC Symbol;Acc:HGNC:13744]	16	56932048	56944863	1	43.16	protein_coding	NM_014685, NM_001272103, NM_001010989	Hs.146393	9709	659.451	0.539249	1.45322	1.49087e-05	0.000192769	0.102364	1.07353	0.406865	1	-0.436885	0.738728	0.000484594	0.00487239	753.4	858.2	639.6	533	584.3	432.9	734.3	902.7	496.6	10.041	10.0305	10.1215	9.69792	9.63829	9.75371	10.0145	10.0847	9.87823
ENSG00000051128	HOMER3	homer scaffolding protein 3 [Source:HGNC Symbol;Acc:HGNC:17514]	19	18929201	18941261	-1	56.77	protein_coding	NM_001145724, NM_004838, NM_001145722, NM_001145721	Hs.720208	9454	143.523	-0.0890992	0.94011	0.648517	0.847253	0.0574679	1.04064	0.771342	1	0.146567	1.10693	0.457593	0.746649	101.3	110.2	217.8	117.9	109.5	227.2	104.2	106.9	196.7	8.67393	8.71205	8.71898	8.75415	8.70848	8.74858	8.68838	8.69593	8.6489
ENSG00000051180	RAD51	RAD51 recombinase [Source:HGNC Symbol;Acc:HGNC:9817]	15	40694774	40732339	1	43.47	protein_coding	, NM_001164270, NM_002875, NM_133487, NM_001164269		5888	4.6615	1.92107	3.78704	0.090354	0.271224	1.3435	2.53766	0.219967	1	-0.577572	0.67009	0.629171	NA	2.1	15.7	7.4	3.2	1.2	2	6	3.3	1.1	7.63125	7.86035	7.78601	7.66726	7.54777	7.64646	7.73809	7.62847	7.60412
ENSG00000051341	POLQ	DNA polymerase theta [Source:HGNC Symbol;Acc:HGNC:9186]	3	121431427	121546641	-1	39.06	protein_coding	NM_199420,	Hs.241517	10721	2.93087	0.692889	1.61652	0.629969	NA	-0.377113	0.769977	0.786427	1	-1.07	0.476318	0.454163	NA	4.2	2.6	0.9	4.8	1.2	0	5	7.7	0	7.60993	7.59894	7.69041	7.62421	7.53971	7.58618	7.62864	7.72412	7.58618
ENSG00000051382	PIK3CB	phosphatidylinositol-4,5-bisphosphate 3-kinase catalytic subunit beta [Source:HGNC Symbol;Acc:HGNC:8976]	3	138652699	138834938	-1	40.59	protein_coding	, NM_006219, NM_001256045	Hs.239818	5291	567.674	-0.0416215	0.971562	0.743038	0.896768	-0.00768878	0.994685	0.951877	1	0.0339327	1.0238	0.790024	0.922666	506.5	558.2	620.2	560.1	597	573.5	578.5	496	619.1	9.71531	9.80453	9.81523	9.81049	9.86962	9.73874	9.84156	9.6932	9.81338
ENSG00000051523	CYBA	cytochrome b-245 alpha chain [Source:HGNC Symbol;Acc:HGNC:2577]	16	88643283	88651152	-1	61.89	protein_coding	NM_000101,		1535	1544.06	-0.727586	0.603913	4.92519e-09	1.3393e-07	-0.0443261	0.969743	0.723583	1	0.68326	1.60576	4.10598e-08	1.19287e-06	1332.7	1189.8	1232.2	2160	2434.2	1671.6	1169.9	1381	1325.2	10.6978	10.4963	10.6945	11.2826	11.3628	11.0546	10.5475	10.6688	10.7788
ENSG00000051596	THOC3	THO complex 3 [Source:HGNC Symbol;Acc:HGNC:19072]	5	175917873	176034680	-1	43.01	protein_coding	, NM_032361	Hs.635768	84321	140.201	0.178989	1.13209	0.379779	0.654368	-0.000190126	0.999868	0.999253	1	-0.179179	0.883206	0.3819	0.685977	119.2	168	150.4	110	136	140.6	128	133.4	176.3	8.70922	8.79684	8.68835	8.66556	8.66897	8.64788	8.74868	8.65766	8.78723
ENSG00000051620	HEBP2	heme binding protein 2 [Source:HGNC Symbol;Acc:HGNC:15716]	6	138403531	138422197	1	47.12	protein_coding	, NM_014320		23593	395.401	-0.15938	0.89541	0.243515	0.510069	0.1025	1.07363	0.458618	1	0.261881	1.19904	0.0574109	0.217138	344	375.3	448.6	374.5	453	475.7	341.3	317.4	428.8	9.43352	9.44637	9.45072	9.50461	9.61098	9.50397	9.42713	9.30792	9.41058
ENSG00000051825	MPHOSPH9	M-phase phosphoprotein 9 [Source:HGNC Symbol;Acc:HGNC:7215]	12	123152320	123244014	-1	42.99	protein_coding	, NM_022782	Hs.577404, Hs.666556, Hs.740028	10198	66.827	0.130377	1.09458	0.666911	0.85801	-0.271396	0.828518	0.363798	1	-0.401772	0.756928	0.182813	0.46163	80.2	77.9	34.2	70.1	83	26.5	115.1	68.3	46.2	8.28002	8.32958	8.31129	8.22	8.35894	8.23716	8.46047	8.27197	8.41205
ENSG00000052126	PLEKHA5	pleckstrin homology domain containing A5 [Source:HGNC Symbol;Acc:HGNC:30036]	12	19129752	19376400	1	38.09	protein_coding	NM_001190860, NM_001256470, NM_019012, NM_001143821, NM_001256787	Hs.188614	54477	396.985	0.0731326	1.052	0.609158	0.82357	0.0543707	1.03841	0.704521	1	-0.0187619	0.987079	0.896265	0.9651	404.1	415.6	405.2	360.9	393	412.5	448.5	345	388	9.46396	9.53151	9.46972	9.36736	9.48298	9.48543	9.55607	9.3729	9.43224
ENSG00000052344	PRSS8	protease, serine 8 [Source:HGNC Symbol;Acc:HGNC:9491]	16	31131433	31135762	-1	59.05	protein_coding	NM_002773,	Hs.75799	5652	1638.26	-0.236834	0.848605	0.0187532	0.0853065	-0.0344608	0.976397	0.733471	1	0.202374	1.15059	0.0449677	0.181864	1326.4	1347.3	1955.8	1731.4	1638.9	2012.8	1358.4	1413	1960.4	10.8192	10.8381	10.9214	11.1366	11.0708	10.957	10.8471	10.8939	10.9244
ENSG00000052723	SIKE1	suppressor of IKBKE 1 [Source:HGNC Symbol;Acc:HGNC:26119]	1	114769479	114780685	-1	36.9	protein_coding	NM_025073, NM_001102396,	Hs.709277	80143	522.352	0.0461086	1.03248	0.702466	0.876945	-0.0929693	0.937591	0.440575	1	-0.139078	0.908099	0.250035	0.546786	495.9	539.8	513.2	520.3	508.3	470.6	534.8	581.9	536.3	9.67229	9.7056	9.72358	9.717	9.64897	9.64357	9.74299	9.77772	9.76512
ENSG00000052749	RRP12	ribosomal RNA processing 12 homolog [Source:HGNC Symbol;Acc:HGNC:29100]	10	97356358	97426076	-1	50.49	protein_coding	, NM_001284337, NM_015179, NM_001145114	Hs.434251	23223	355.597	-0.119222	0.920684	0.455995	0.718877	-0.176995	0.884543	0.268993	1	-0.0577731	0.960746	0.717657	0.892301	256.4	392.8	349.8	363.3	319.3	391.2	329.4	373.6	424.5	9.20826	9.43723	9.27856	9.48438	9.26441	9.37301	9.4034	9.3944	9.44448
ENSG00000052795	FNIP2	folliculin interacting protein 2 [Source:HGNC Symbol;Acc:HGNC:29280]	4	158769138	158908049	1	40.56	protein_coding	NM_020840, NM_001323916,		57600	583.781	-0.166846	0.890788	0.164833	0.402257	0.00792462	1.00551	0.947821	1	0.174771	1.12879	0.147482	0.40527	458	544.2	672.9	525.9	550.9	818	454.5	488.3	741.6	9.7631	9.83329	9.70308	9.89078	9.84504	9.90465	9.75616	9.73172	9.80231
ENSG00000052802	MSMO1	methylsterol monooxygenase 1 [Source:HGNC Symbol;Acc:HGNC:10545]	4	165327623	165343160	1	37.1	protein_coding	NM_006745, NM_001017369	Hs.105269	6307	2373.97	1.12283	2.17774	1.81267e-05	0.000229084	0.0105094	1.00731	0.967933	1	-1.11232	0.462549	2.17745e-05	0.000335672	2923.9	3587.8	2174.5	1038.2	1451.1	1394.5	2874.6	4070.3	1850.8	11.7312	11.6291	11.5521	10.4758	10.4909	11.0119	11.7092	11.7963	11.3522
ENSG00000052841	TTC17	tetratricopeptide repeat domain 17 [Source:HGNC Symbol;Acc:HGNC:25596]	11	43358932	43494933	1	37.89	protein_coding	NM_001307943, NM_018259,	Hs.191186	55761	966.91	0.0366878	1.02576	0.72095	0.886673	-0.0690216	0.953284	0.501515	1	-0.105709	0.929348	0.3043	0.607545	954.9	1042.8	877.8	963.3	982	855.6	1032.9	1130.8	862	10.3047	10.3286	10.3523	10.3142	10.262	10.325	10.3912	10.4195	10.3328
ENSG00000052850	ALX4	ALX homeobox 4 [Source:HGNC Symbol;Acc:HGNC:450]	11	44260444	44310166	-1	52.84	protein_coding	NM_021926	Hs.436055	60529	0.122462	0	1	1	NA	-1.08748	0.470584	0.789636	1	-1.04263	0.485443	0.798123	NA	0	0	0	0	0	0	0	1.1	0	7.4782	7.44023	7.4782	7.4782	7.44023	7.4782	7.4782	7.55413	7.4782
ENSG00000053108	FSTL4	follistatin like 4 [Source:HGNC Symbol;Acc:HGNC:21389]	5	133196455	133612564	-1	46.69	protein_coding	NM_015082,	Hs.483390	23105	1.6758	0.18889	1.13989	0.93048	NA	-2.49284	0.177656	0.206587	1	-2.68173	0.155854	0.176795	NA	0	0	2.8	1.6	0	0	2	5.5	3.2	7.47111	7.48289	7.62309	7.60805	7.48289	7.44263	7.62391	7.7373	7.63735
ENSG00000053254	FOXN3	forkhead box N3 [Source:HGNC Symbol;Acc:HGNC:1928]	14	89124871	89619149	-1	44.31	protein_coding	, NM_001085471, NM_005197		1112	374.089	0.592658	1.50802	8.11582e-05	0.0008622	0.158055	1.11578	0.287933	1	-0.434602	0.739898	0.00414153	0.0288486	492.8	454.1	370.1	259.7	346.9	266.9	434.6	393.5	348.2	9.61776	9.521	9.50552	9.08226	9.28819	9.24378	9.50378	9.39462	9.4545
ENSG00000053328	METTL24	methyltransferase like 24 [Source:HGNC Symbol;Acc:HGNC:21566]	6	110245928	110358272	-1	40.64	protein_coding	NM_001123364,	Hs.722171	728464	3.39365	0.243487	1.18385	0.858966	NA	-1.0714	0.475858	0.407574	1	-1.31488	0.401958	0.317735	NA	0	6.1	1.8	3.2	3.5	0	5	8.8	2.1	7.49085	7.64023	7.68109	7.68443	7.57369	7.53372	7.73227	7.69363	7.69274
ENSG00000053371	AKR7A2	aldo-keto reductase family 7 member A2 [Source:HGNC Symbol;Acc:HGNC:389]	1	19303965	19312146	-1	52.87	protein_coding	NM_003689, NM_001320979,		8574	265.887	0.335175	1.26153	0.0353214	0.138466	-0.0384649	0.97369	0.807156	1	-0.37364	0.771833	0.0194008	0.0975163	273.3	293.1	282.4	223.9	202.8	245.5	295.7	309.7	266.5	9.1641	9.2107	9.1854	9.01763	8.94178	9.08004	9.22495	9.25421	9.14125
ENSG00000053372	MRTO4	MRT4 homolog, ribosome maturation factor [Source:HGNC Symbol;Acc:HGNC:18477]	1	19251539	19260128	1	53.49	protein_coding	NM_016183,		51154	251.067	-0.0488096	0.966734	0.766101	0.906335	-0.0883774	0.94058	0.590907	1	-0.0395678	0.972946	0.80983	0.930019	222.6	251.1	254.7	266.9	224.7	260.8	233.2	240.3	305.2	9.03951	9.13213	9.04258	9.172	9.05195	9.06001	9.07244	9.09987	9.18135
ENSG00000053438	NNAT	neuronatin [Source:HGNC Symbol;Acc:HGNC:7860]	20	37521215	37523693	1	54.05	protein_coding	NM_001322802, NM_005386, NM_181689		4826	379.727	-0.68711	0.621097	7.05064e-05	0.000761305	-0.168528	0.88975	0.336109	1	0.518583	1.43255	0.00269156	0.0201383	233.2	179.3	539	458.9	342.3	600	270.9	200.6	593.3	9.15207	9.18889	9.30697	9.70152	9.66428	9.41015	9.26276	9.26317	9.39922
ENSG00000053501	USE1	unconventional SNARE in the ER 1 [Source:HGNC Symbol;Acc:HGNC:30882]	19	17215346	17219829	1	55.26	protein_coding	, NM_018467		55850	125.028	-0.274445	0.826768	0.198023	0.451004	-0.0466006	0.968215	0.829297	1	0.227845	1.17108	0.287347	0.588831	111.9	112.9	119.1	117.9	133.7	169.1	100.2	104.7	155.8	8.65057	8.62282	8.51996	8.67907	8.71688	8.72696	8.59339	8.58333	8.67611
ENSG00000053524	MCF2L2	MCF.2 cell line derived transforming sequence-like 2 [Source:HGNC Symbol;Acc:HGNC:30319]	3	183178043	183428778	-1	42.39	protein_coding	NM_015078,	Hs.208267	23101	78.5896	-0.017102	0.988216	0.947969	0.980715	-0.0751537	0.949241	0.774835	1	-0.0580518	0.96056	0.825122	0.935311	62.3	79.6	84.9	49.4	93.4	92.7	51.6	87.1	106.4	8.45753	8.36368	8.35147	8.36749	8.43943	8.3937	8.38371	8.40561	8.46356
ENSG00000053702	NRIP2	nuclear receptor interacting protein 2 [Source:HGNC Symbol;Acc:HGNC:23078]	12	2825348	2835544	-1	51.39	protein_coding	NM_031474,	Hs.530816	83714	13.4079	-0.150313	0.901055	0.812699	0.927424	-0.1991	0.871094	0.75396	1	-0.0487871	0.966749	0.938622	0.977039	15.8	6.1	14.8	25.5	10.4	7.1	15.9	14.3	10.7	7.81509	7.77959	7.91583	7.92966	7.86008	7.78954	7.81574	7.92082	7.85512
ENSG00000053747	LAMA3	laminin subunit alpha 3 [Source:HGNC Symbol;Acc:HGNC:6483]	18	23689443	23955066	1	42.46	protein_coding	NM_001127717, NM_198129, NM_000227, NM_001127718	Hs.436367, Hs.667382, Hs.685087	3909	767.599	0.637954	1.55612	1.09973e-06	1.89088e-05	0.176404	1.13006	0.174158	1	-0.46155	0.726206	0.000456398	0.00461225	768.2	595.8	1400.2	442.2	461	837.3	767	511.4	1125.3	10.2153	10.1655	10.3126	9.68007	9.92409	9.73612	10.2137	10.0196	10.0604
ENSG00000053770	AP5M1	adaptor related protein complex 5 mu 1 subunit [Source:HGNC Symbol;Acc:HGNC:20192]	14	57268909	57298742	1	35.17	protein_coding	NM_018229,		55745	477.779	0.0684395	1.04858	0.582536	0.806701	0.0491421	1.03465	0.693864	1	-0.0192974	0.986713	0.877585	0.957779	443.2	528.4	502.1	447.8	486.4	469.6	454.5	465.1	503	9.61737	9.69316	9.64798	9.62664	9.61585	9.58634	9.63995	9.57495	9.64965
ENSG00000053900	ANAPC4	anaphase promoting complex subunit 4 [Source:HGNC Symbol;Acc:HGNC:19990]	4	25377213	25418498	1	37.97	protein_coding	NM_013367, NM_001286756,	Hs.152173	29945	223.784	-0.00492065	0.996595	0.976997	0.992299	0.101961	1.07323	0.553224	1	0.106881	1.0769	0.53505	0.79691	264.9	200.3	221.5	250.2	224.7	212.9	225.2	235.9	178.4	9.06459	8.94633	9.06896	9.02212	9.026	9.04119	8.94615	9.06052	8.9227
ENSG00000053918	KCNQ1	potassium voltage-gated channel subfamily Q member 1 [Source:HGNC Symbol;Acc:HGNC:6294]	11	2444684	2849109	1	51.55	protein_coding	, NM_000218, NM_181798		3784	11.7335	2.27475	4.83915	0.00326455	0.0203775	0.106782	1.07682	0.872151	1	-2.16797	0.222523	0.00536187	0.0355475	20	14	12.9	8	3.5	0	19.8	19.8	7.5	7.86387	7.84597	7.96399	7.68599	7.64292	7.57509	7.86144	7.92241	7.87222
ENSG00000054116	TRAPPC3	trafficking protein particle complex 3 [Source:HGNC Symbol;Acc:HGNC:19942]	1	36136570	36156053	-1	49.8	protein_coding	NM_014408, NM_001270896, NM_001270895, NM_001270897, NM_001270894		27095	559.809	-0.155305	0.897942	0.192243	0.44259	0.00281205	1.00195	0.98131	1	0.158117	1.11583	0.186366	0.465967	509.7	497.8	608.2	551.4	545.2	706.9	459.4	520.2	639.5	9.77889	9.72967	9.70519	9.85317	9.81506	9.85564	9.68345	9.77078	9.75468
ENSG00000054118	THRAP3	thyroid hormone receptor associated protein 3 [Source:HGNC Symbol;Acc:HGNC:22964]	1	36224416	36305357	1	43.72	protein_coding	NM_001321473, NM_005119, NM_001321471,	Hs.744057	9967	1643.35	-0.059707	0.959459	0.508437	0.759129	0.0641093	1.04544	0.479421	1	0.123816	1.08961	0.172008	0.445144	1723.1	1491.7	1715.8	1712.2	1567.5	1861	1618.4	1414.1	1686.4	10.9768	10.9503	10.9228	10.9691	11.0094	11.022	10.9009	10.8871	10.9018
ENSG00000054148	PHPT1	phosphohistidine phosphatase 1 [Source:HGNC Symbol;Acc:HGNC:30033]	9	136848724	136851027	1	66.23	protein_coding	NM_001287343, NM_001135861, NM_001287342, NM_014172		29085	991.297	-0.208422	0.865483	0.0663226	0.218597	-0.129554	0.914114	0.255252	1	0.0788682	1.05619	0.487306	0.766839	860	827.6	1066	1058.9	1063.8	1035.9	908.9	965.5	1135	10.2674	10.2165	10.3502	10.4949	10.49	10.3182	10.3269	10.3826	10.4207
ENSG00000054179	ENTPD2	ectonucleoside triphosphate diphosphohydrolase 2 [Source:HGNC Symbol;Acc:HGNC:3364]	9	137048098	137054045	-1	65.74	protein_coding	NM_001246, NM_203468,	Hs.123036	954	11.2673	0.407221	1.32613	0.564309	0.794162	-0.0372965	0.974479	0.957109	1	-0.444518	0.73483	0.531256	0.79384	12.7	15.7	5.5	10.4	19.6	1	17.9	14.3	4.3	7.79785	7.79973	7.86815	7.76124	7.84883	7.72261	7.86955	7.78007	7.83789
ENSG00000054219	LY75	lymphocyte antigen 75 [Source:HGNC Symbol;Acc:HGNC:6729]	2	159803355	159904749	-1	37.97	protein_coding	NM_002349,		4065	4.02046	-0.876231	0.544789	0.428212	NA	-0.463857	0.725045	0.682028	1	0.412374	1.33087	0.703467	NA	1.1	2.6	4.6	4	9.2	3.1	4	5.5	2.1	7.60507	7.59762	7.71395	7.71002	7.75073	7.67064	7.70961	7.67634	7.6401
ENSG00000054267	ARID4B	AT-rich interaction domain 4B [Source:HGNC Symbol;Acc:HGNC:15550]	1	235131634	235328219	-1	39.95	protein_coding	, NM_001206794, NM_031371, NM_016374	Hs.575782	51742	689.014	-0.272574	0.827841	0.0216337	0.0951739	0.00399611	1.00277	0.973382	1	0.27657	1.21131	0.0202975	0.100738	671.1	653.5	611	826.2	721.5	786.4	638	707.6	585.8	9.9233	9.91791	9.90644	10.1382	10.0181	10.1625	9.87274	9.99819	9.86522
ENSG00000054277	OPN3	opsin 3 [Source:HGNC Symbol;Acc:HGNC:14007]	1	241590102	241677376	-1	39.62	protein_coding	, NM_014322	Hs.409081	23596	648.799	-0.267623	0.830687	0.021049	0.093474	-0.0319773	0.978079	0.784847	1	0.235646	1.17743	0.0428667	0.175786	475.9	503.9	813.1	525.9	606.2	1059.4	436.6	540.1	878.1	9.88374	9.80812	9.76561	9.97647	9.98476	10.0531	9.80589	9.87322	9.84743
ENSG00000054282	SDCCAG8	serologically defined colon cancer antigen 8 [Source:HGNC Symbol;Acc:HGNC:10671]	1	243256034	243500092	1	39.81	protein_coding	, NM_001350249, NM_006642		10806	161.462	-0.0873789	0.941231	0.663357	0.855989	-0.0614227	0.958319	0.760651	1	0.0259561	1.01815	0.897468	0.965328	175.2	134.7	158.8	150.6	187.9	157.9	181.6	141.1	165.5	8.81834	8.71719	8.78714	8.72407	8.92284	8.78377	8.84165	8.74402	8.81315
ENSG00000054356	PTPRN	protein tyrosine phosphatase, receptor type N [Source:HGNC Symbol;Acc:HGNC:9676]	2	219289623	219309648	-1	53.59	protein_coding	NM_001199763, NM_002846, NM_001199764	Hs.89655, Hs.715412	5798	0.87998	1.14476	2.21109	0.656169	NA	2.69685	6.48387	0.311598	1	1.55209	2.93243	0.568362	NA	4.2	1.7	0	0.8	1.2	0	0	0	0	7.64614	7.58677	7.52994	7.52026	7.55975	7.52994	7.42341	7.44328	7.52994
ENSG00000054392	HHAT	hedgehog acyltransferase [Source:HGNC Symbol;Acc:HGNC:18270]	1	210328252	210676296	1	42.26	protein_coding	NM_018194, NM_001170580, NM_001170588, NM_001170564, NM_001170587, NM_001122834	Hs.58650	55733	82.2544	0.092799	1.06644	0.717543	0.884844	-0.0328957	0.977456	0.897847	1	-0.125695	0.916563	0.625834	0.846847	85.5	84.9	79.4	66.9	93.4	75.4	85.3	77.2	92.4	8.46718	8.42969	8.41408	8.35745	8.47571	8.39066	8.46642	8.38565	8.48631
ENSG00000054523	KIF1B	kinesin family member 1B [Source:HGNC Symbol;Acc:HGNC:16636]	1	10210805	10381603	1	41.99	protein_coding	NM_183416, NM_015074,	Hs.734073	23095	987.946	-0.103181	0.930978	0.341888	0.618702	-0.108022	0.927859	0.320717	1	-0.00484075	0.99665	0.964457	0.987618	722.8	888.9	1209.1	882	857.5	1274.3	814.6	876.2	1366.1	10.2326	10.3618	10.2765	10.4417	10.3233	10.337	10.3571	10.3464	10.4179
ENSG00000054598	FOXC1	forkhead box C1 [Source:HGNC Symbol;Acc:HGNC:3800]	6	1609972	1613897	1	56.32	protein_coding	NM_001453		2296	19.6845	-2.36532	0.194074	1.00994e-05	0.000137114	0.313409	1.24264	0.611238	1	2.67873	6.4029	1.94161e-06	3.88474e-05	6.3	10.5	8.3	31.9	36.9	63.2	6	7.7	6.4	7.78842	7.81323	7.73053	8.12388	8.11591	8.26841	7.78018	7.76335	7.69354
ENSG00000054611	TBC1D22A	TBC1 domain family member 22A [Source:HGNC Symbol;Acc:HGNC:1309]	22	46762617	47175699	1	49.42	protein_coding	NM_014346, NM_001284303, NM_001284305, NM_001284304	Hs.435044	25771	215.576	0.267329	1.20358	0.126766	0.340128	0.223673	1.1677	0.202364	1	-0.0436557	0.970193	0.805708	0.928977	300.7	261.6	159.7	204	245.5	145.7	236.2	259	127.9	9.12764	8.98986	9.03407	8.84228	8.9428	8.97825	8.94517	8.98244	8.90278
ENSG00000054654	SYNE2	spectrin repeat containing nuclear envelope protein 2 [Source:HGNC Symbol;Acc:HGNC:17084]	14	63852983	64226433	1	40.76	protein_coding	NM_015180, NM_182913, NM_182910, NM_182914	Hs.745014	23224	201.931	0.208092	1.15516	0.306922	0.581471	-0.0266542	0.981694	0.89545	1	-0.234747	0.849834	0.250629	0.5475	208.9	169.7	252.9	145.8	153.3	254.7	197.5	232.6	202.1	9.02462	8.88495	8.9862	8.79361	8.82161	8.99134	8.98614	9.09782	8.82683
ENSG00000054690	PLEKHH1	pleckstrin homology, MyTH4 and FERM domain containing H1 [Source:HGNC Symbol;Acc:HGNC:17733]	14	67533301	67589612	1	48.02	protein_coding	NM_020715,	Hs.594236	57475	1043.4	0.128351	1.09304	0.250402	0.518845	-0.0112529	0.99223	0.919652	1	-0.139604	0.907768	0.212494	0.500874	1308.4	953.6	963.6	1011.9	987.7	923.9	1256.2	1041.5	943.7	10.5306	10.3723	10.4405	10.2389	10.4109	10.3946	10.4834	10.4697	10.4177
ENSG00000054793	ATP9A	ATPase phospholipid transporting 9A (putative) [Source:HGNC Symbol;Acc:HGNC:13540]	20	51596514	51768634	-1	46.69	protein_coding	, NM_006045	Hs.649234	10079	1130.29	-0.284256	0.821165	0.00543738	0.0311335	0.0444613	1.0313	0.666396	1	0.328717	1.2559	0.00137008	0.0115686	1084.7	959.7	1145.4	1188.8	1215.9	1487.2	1046.8	940.1	1103.8	10.4848	10.4252	10.419	10.5886	10.6906	10.7223	10.445	10.4027	10.3772
ENSG00000054796	SPO11	SPO11, initiator of meiotic double stranded breaks [Source:HGNC Symbol;Acc:HGNC:11250]	20	57329759	57343994	1	36.78	protein_coding	NM_012444, NM_198265,	Hs.159737	23626	0.119422	0	1	1	NA	-1.08914	0.470042	0.789334	1	-1.04429	0.484884	0.79782	NA	0	0	0	0	0	0	0	0	1.1	7.47804	7.47804	7.44055	7.47804	7.47804	7.44055	7.47804	7.47804	7.55302
ENSG00000054803	CBLN4	cerebellin 4 precursor [Source:HGNC Symbol;Acc:HGNC:16231]	20	55997440	56005472	-1	44.01	protein_coding	NM_080617	Hs.741877	140689	0	NA	NA	NA	NA	NA	NA	NA	NA	NA	NA	NA	NA	0	0	0	0	0	0	0	0	0	7.46554	7.46554	7.46554	7.46554	7.46554	7.46554	7.46554	7.46554	7.46554
ENSG00000054938	CHRDL2	chordin like 2 [Source:HGNC Symbol;Acc:HGNC:24168]	11	74696429	74731385	-1	51.57	protein_coding	, NM_001304417, NM_001304391, NM_015424, NM_001304390, NM_001304415, NM_001278473, NM_001304416	Hs.432379	25884	1.50379	0.140204	1.10206	0.937789	NA	0.809119	1.75214	0.660783	1	0.668914	1.58988	0.719531	NA	0	3.5	2.8	0.8	1.2	2	0	2.2	1.1	7.54714	7.62215	7.61063	7.64399	7.53578	7.58499	7.54714	7.58034	7.54265
ENSG00000054965	FAM168A	family with sequence similarity 168 member A [Source:HGNC Symbol;Acc:HGNC:28999]	11	73400487	73598189	-1	41.55	protein_coding	NM_001286050, NM_001286051, NM_015159,	Hs.475334	23201	413.379	-0.0294876	0.979768	0.823587	0.931565	-0.0284718	0.980458	0.830101	1	0.00101578	1.0007	0.993898	0.998264	412.6	420.8	388.6	473.3	393	384	439.6	402.3	406.3	9.43844	9.53104	9.48858	9.56124	9.47147	9.47847	9.49449	9.49165	9.52712
ENSG00000054967	RELT	RELT, TNF receptor [Source:HGNC Symbol;Acc:HGNC:13764]	11	73376264	73397474	1	59.84	protein_coding	NM_152222, NM_032871	Hs.533720	84957	111.233	-0.450193	0.731945	0.064441	0.214154	0.303431	1.23408	0.227286	1	0.753623	1.68602	0.00238257	0.0182154	72.8	131.2	115.4	146.6	147.5	129.4	62.5	89.3	106.4	8.47177	8.61537	8.56383	8.83331	8.68385	8.62723	8.40684	8.4127	8.52086
ENSG00000054983	GALC	galactosylceramidase [Source:HGNC Symbol;Acc:HGNC:4115]	14	87837820	87993665	-1	39.12	protein_coding	, NM_001201401, NM_000153, NM_001201402	Hs.513439	2581	570.713	-0.348971	0.785144	0.0173279	0.0803674	0.0409205	1.02877	0.782328	1	0.389892	1.31029	0.0081214	0.049507	581.4	715.6	315.7	670.9	764.1	533.8	626.1	613.9	314.9	9.69642	9.79648	9.61529	9.83783	9.86411	10.0745	9.76894	9.64259	9.6134
ENSG00000055044	NOP58	NOP58 ribonucleoprotein [Source:HGNC Symbol;Acc:HGNC:29926]	2	202265716	202303666	1	41.15	protein_coding	NM_015934,	Hs.471104	51602	333.669	-0.231952	0.851482	0.116378	0.322112	0.0190989	1.01333	0.898294	1	0.251051	1.19007	0.0911764	0.296191	305	346.4	293.5	430.3	399.9	290.3	339.4	330.6	267.6	9.18693	9.28425	9.33853	9.47597	9.40589	9.32998	9.27317	9.24593	9.26756
ENSG00000055070	SZRD1	SUZ RNA binding domain containing 1 [Source:HGNC Symbol;Acc:HGNC:30232]	1	16352575	16398145	1	48.1	protein_coding	, NM_001114600, NM_001271869	Hs.252967	26099	1553.96	-0.24386	0.844483	0.00883909	0.0464707	-0.0409701	0.972001	0.66172	1	0.20289	1.151	0.0297014	0.133415	1387.6	1386.7	1573.7	1608.7	1659.7	1882.4	1319.7	1463.7	1703.6	10.8398	10.7862	10.7745	11.0155	11.0003	10.992	10.7812	10.85	10.8701
ENSG00000055118	KCNH2	potassium voltage-gated channel subfamily H member 2 [Source:HGNC Symbol;Acc:HGNC:6251]	7	150944961	150978315	-1	59.57	protein_coding	NM_172057, NM_000238, NM_001204798, NM_172056	Hs.647099	3757	2.35792	-1.09501	0.468132	0.536001	NA	-2.53322	0.172753	0.135624	1	-1.4382	0.369026	0.372062	NA	0	0	2.8	3.2	0	3.1	8.9	2.2	1.1	7.42212	7.54084	7.61414	7.6157	7.54084	7.62324	7.74573	7.70187	7.54616
ENSG00000055130	CUL1	cullin 1 [Source:HGNC Symbol;Acc:HGNC:2551]	7	148697914	148801036	1	41.22	protein_coding	, NM_003592	Hs.146806	8454	684.724	-0.0578576	0.96069	0.602578	0.818738	-0.0476857	0.967487	0.668805	1	0.0101719	1.00708	0.927262	0.974466	612	699.9	693.2	662.9	751.5	672.3	654.9	708.7	707.2	9.92617	9.94643	9.97849	10.0055	10.0194	9.94758	9.99331	9.95915	9.99892
ENSG00000055147	FAM114A2	family with sequence similarity 114 member A2 [Source:HGNC Symbol;Acc:HGNC:1333]	5	153990128	154038936	-1	37.35	protein_coding	NM_018691, NM_001317994, NM_001317993, NM_001317995	Hs.739841	10827	167.549	0.012413	1.00864	0.945945	0.980104	0.155121	1.11351	0.401821	1	0.142708	1.10398	0.441739	0.733713	192	168.8	161.5	176.1	175.2	166	152.8	149.9	165.5	8.88646	8.83566	8.80811	8.82959	8.85917	8.82536	8.74081	8.76202	8.8234
ENSG00000055163	CYFIP2	cytoplasmic FMR1 interacting protein 2 [Source:HGNC Symbol;Acc:HGNC:13760]	5	157266079	157395595	1	44.29	protein_coding	NM_001291722, NM_001037333, NM_001291721, NM_014376		26999	502.512	0.537545	1.4515	2.17662e-05	0.000267927	0.224549	1.16841	0.0739716	1	-0.312996	0.804968	0.0143972	0.0778085	575.1	617.7	583.3	414.3	381.5	428.8	546.7	489.4	485.8	9.78437	9.8893	9.82033	9.48211	9.44591	9.53466	9.73587	9.66715	9.64737
ENSG00000055208	TAB2	TGF-beta activated kinase 1/MAP3K7 binding protein 2 [Source:HGNC Symbol;Acc:HGNC:17075]	6	149218641	149411613	1	38.87	protein_coding	, NM_001292035, NM_001292034, NM_015093	Hs.269775	23118	719.39	-0.0294136	0.979818	0.799105	0.921247	-0.0387266	0.973514	0.738137	1	-0.00931303	0.993565	0.935944	0.976591	638.4	752.4	731	659.7	705.4	805.7	702.5	669	810.4	9.98093	10.086	9.9544	10.0137	10.0197	10.0557	10.0772	9.96613	10.0618
ENSG00000055211	GINM1	glycoprotein integral membrane 1 [Source:HGNC Symbol;Acc:HGNC:21074]	6	149566294	149591748	1	42.05	protein_coding	NM_138785,		116254	375.923	-0.11838	0.921221	0.40613	0.679244	-0.0771405	0.947935	0.589928	1	0.0412397	1.029	0.772767	0.916427	344	377.1	356.3	404	425.3	340.2	343.3	389.1	404.1	9.37063	9.37177	9.39242	9.50685	9.47618	9.35421	9.36902	9.39855	9.49987
ENSG00000055332	EIF2AK2	eukaryotic translation initiation factor 2 alpha kinase 2 [Source:HGNC Symbol;Acc:HGNC:9437]	2	37099210	37157065	-1	41.14	protein_coding	, NM_001135652, NM_002759, NM_001135651	Hs.131431	5610	536.54	-0.279723	0.823749	0.0398218	0.151572	0.0380773	1.02674	0.781751	1	0.3178	1.24643	0.0201834	0.100366	658.4	516.2	358.1	705.9	568.2	546	568.6	532.3	375.1	9.74728	9.68258	9.58387	9.81768	9.77384	9.96122	9.60307	9.71162	9.62294
ENSG00000055483	USP36	ubiquitin specific peptidase 36 [Source:HGNC Symbol;Acc:HGNC:20062]	17	78787381	78841441	-1	50.03	protein_coding	, NM_001321291	Hs.464243	57602	510.421	0.200883	1.1494	0.102598	0.295718	-0.0132002	0.990892	0.914256	1	-0.214084	0.862094	0.0831517	0.278424	516	581.8	498.4	487.6	459.9	438	536.8	583	492.3	9.69247	9.76019	9.7304	9.63991	9.53967	9.61284	9.72975	9.76228	9.7189
ENSG00000055609	KMT2C	lysine methyltransferase 2C [Source:HGNC Symbol;Acc:HGNC:13726]	7	152134922	152436005	-1	38.65	protein_coding	, NM_170606	Hs.647120	58508	394.559	-0.0627024	0.957469	0.646441	0.84579	-0.0708633	0.952068	0.605239	1	-0.0081609	0.994359	0.95251	0.983218	374.6	388.4	382.1	361.7	373.4	466.5	385	397.9	421.3	9.45916	9.46143	9.37015	9.42966	9.42777	9.54623	9.48252	9.48213	9.45494
ENSG00000055732	MCOLN3	mucolipin 3 [Source:HGNC Symbol;Acc:HGNC:13358]	1	85018082	85048499	-1	40.77	protein_coding	NM_018298, NM_001253693	Hs.535239	55283	103.898	1.47685	2.78341	4.04936e-07	7.68422e-06	0.517086	1.43106	0.0662998	1	-0.959767	0.51414	0.00117802	0.0102173	111.9	153.1	190.1	23.9	54.2	96.8	97.2	105.8	102.1	8.73404	8.75197	8.76474	8.14226	8.24233	8.373	8.66163	8.54363	8.40019
ENSG00000055813	CCDC85A	coiled-coil domain containing 85A [Source:HGNC Symbol;Acc:HGNC:29400]	2	56184123	56386173	1	38.49	protein_coding	NM_001080433	Hs.117136	114800	30.2716	0.1213	1.08771	0.771945	0.908714	0.289209	1.22197	0.496017	1	0.167908	1.12343	0.694346	0.879689	12.7	31.5	60	18.3	31.1	36.7	13.9	23.1	45.1	8.00895	8.07048	8.13585	8.08651	8.0669	7.95837	8.02709	7.98517	8.02833
ENSG00000055917	PUM2	pumilio RNA binding family member 2 [Source:HGNC Symbol;Acc:HGNC:14958]	2	20248691	20352234	-1	37.42	protein_coding	NM_001282790, NM_015317, NM_001282791, NM_001282752	Hs.467824	23369	851.55	0.135072	1.09815	0.210028	0.467393	0.0156992	1.01094	0.884096	1	-0.119373	0.920588	0.269826	0.569369	849.4	915.1	876.8	806.3	778	823	911.9	814.5	888.9	10.1945	10.3007	10.2192	10.1394	10.1279	10.1517	10.2708	10.1761	10.2338
ENSG00000055950	MRPL43	mitochondrial ribosomal protein L43 [Source:HGNC Symbol;Acc:HGNC:14517]	10	100969458	100987515	-1	53.18	protein_coding	, NM_176792, NM_176793, NM_032112, NM_001308396, NM_176794	Hs.421848	84545	598.196	0.467591	1.3828	0.000273648	0.00249636	-0.0228193	0.984307	0.857501	1	-0.49041	0.711823	0.000141852	0.00168179	780.8	647.4	529.8	550.6	486.4	378.9	753.1	791.3	465.4	9.95033	9.84426	9.96166	9.60074	9.56984	9.66056	9.91271	10.0497	9.84155
ENSG00000055955	ITIH4	inter-alpha-trypsin inhibitor heavy chain family member 4 [Source:HGNC Symbol;Acc:HGNC:6169]	3	52812975	52831479	-1	55.65	protein_coding	NM_002218, NM_001166449	Hs.709406	3700	9.22635	0.285293	1.21866	0.697529	0.874519	-0.244062	0.844365	0.73305	1	-0.529355	0.692864	0.469347	0.754025	15.8	4.4	8.3	13.5	4.6	5.1	13.9	7.7	9.7	7.8058	7.75941	7.80045	7.77378	7.76543	7.7329	7.77881	7.83355	7.82504
ENSG00000055957	ITIH1	inter-alpha-trypsin inhibitor heavy chain 1 [Source:HGNC Symbol;Acc:HGNC:6166]	3	52777592	52792068	1	54.92	protein_coding	NM_002215, NM_001166434, NM_001166435, NM_001166436	Hs.420257	3697	810.124	1.22927	2.34449	2.43792e-15	1.56298e-13	0.0823235	1.05872	0.583223	1	-1.14695	0.45158	2.00676e-13	1.33289e-11	1608.1	1172.3	132	658.1	638.5	40.7	1578.7	1378.8	83.8	10.1417	9.95837	10.0579	9.15197	9.30882	9.53326	10.1195	10.146	9.822
ENSG00000056050	HPF1	histone PARylation factor 1 [Source:HGNC Symbol;Acc:HGNC:26051]	4	169729465	169757953	-1	38.6	protein_coding	NM_017867,		54969	80.4443	0.529086	1.44302	0.0437887	0.162879	-0.101739	0.931909	0.690541	1	-0.630826	0.645807	0.0164488	0.0863115	92.9	98	70.1	69.3	54.2	57	119.1	88.2	75.2	8.41562	8.51838	8.43198	8.2809	8.2564	8.34646	8.54474	8.46648	8.46282
ENSG00000056097	ZFR	zinc finger RNA binding protein [Source:HGNC Symbol;Acc:HGNC:17277]	5	32354350	32444761	-1	38.33	protein_coding	NM_016107,	Hs.435231	51663	1195.33	-0.0933905	0.937317	0.341165	0.61806	0.0106783	1.00743	0.913695	1	0.104069	1.0748	0.290479	0.591955	1138.6	1174.1	1203.6	1216.7	1233.2	1302.8	1206.6	1155.1	1127.5	10.5297	10.5644	10.5713	10.6054	10.6207	10.6627	10.5958	10.5458	10.4969
ENSG00000056277	ZNF280C	zinc finger protein 280C [Source:HGNC Symbol;Acc:HGNC:25955]	X	130202711	130268899	-1	38.03	protein_coding	NM_017666,	Hs.308418	55609	33.8835	0.333153	1.25976	0.440769	0.708237	-0.0486974	0.966809	0.909186	1	-0.381851	0.767452	0.378817	0.683332	46.4	43.7	18.5	36.7	20.7	28.5	37.7	27.6	45.1	8.13519	8.20587	7.96188	8.05505	7.98723	8.07336	8.0642	8.06134	8.2192
ENSG00000056291	NPFFR2	neuropeptide FF receptor 2 [Source:HGNC Symbol;Acc:HGNC:4525]	4	72031804	72148067	1	36.77	protein_coding	NM_004885, NM_001144756, NM_053036	Hs.99231	10886	134.231	-0.849003	0.555168	0.000257736	0.00237112	-0.130466	0.913536	0.586744	1	0.718536	1.64551	0.00197159	0.0156214	35.9	82.2	184.6	86.1	108.3	351.4	39.7	69.4	250.4	8.47472	8.57965	8.36959	8.81737	8.71619	8.84791	8.50753	8.50377	8.58212
ENSG00000056487	PHF21B	PHD finger protein 21B [Source:HGNC Symbol;Acc:HGNC:25161]	22	44881162	45009999	-1	52.73	protein_coding	NM_001284296, NM_138415, NM_001135862, NM_001242450	Hs.254097	112885	2.56585	0.753317	1.68566	0.594961	NA	0.18582	1.13746	0.892567	1	-0.567497	0.674787	0.693276	NA	4.2	4.4	0.9	3.2	0	2	4	3.3	1.1	7.63614	7.70961	7.60457	7.607	7.48288	7.65515	7.62941	7.68005	7.61281
ENSG00000056558	TRAF1	TNF receptor associated factor 1 [Source:HGNC Symbol;Acc:HGNC:12031]	9	120902393	120929173	-1	49.95	protein_coding	NM_005658, NM_001190947, NM_001190945	Hs.531251	7185	225.154	-0.0547188	0.962782	0.772671	0.908714	-0.109516	0.926899	0.56383	1	-0.0547976	0.96273	0.772482	0.91633	169.9	256.3	222.4	147.4	234	303.5	201.4	267.8	223.6	9.00043	9.01984	8.92983	8.91283	8.95302	9.16239	9.11233	9.05273	8.93338
ENSG00000056586	RC3H2	ring finger and CCCH-type domains 2 [Source:HGNC Symbol;Acc:HGNC:21461]	9	122844556	122905341	-1	40.5	protein_coding	, NM_018835, NM_001100588	Hs.533499	54542	870.916	0.0516038	1.03642	0.634128	0.83782	0.0270563	1.01893	0.803295	1	-0.0245475	0.983129	0.821605	0.934245	831.5	953.6	875.9	831.8	816	918.8	856.3	875.1	879.2	10.2153	10.3127	10.2074	10.2157	10.1452	10.2589	10.2466	10.2197	10.2114
ENSG00000056736	IL17RB	interleukin 17 receptor B [Source:HGNC Symbol;Acc:HGNC:18015]	3	53846580	53865800	1	45.37	protein_coding	NM_018725,	Hs.654970	55540	157.789	1.01951	2.02723	8.76233e-06	0.000120557	0.280865	1.21492	0.2094	1	-0.738648	0.599301	0.00144427	0.0120752	241.6	212.6	147.7	86.1	167.1	60.1	192.5	202.8	109.6	9.01198	8.81774	8.95876	8.39613	8.65841	8.51188	8.85337	8.78532	8.79083
ENSG00000056972	TRAF3IP2	TRAF3 interacting protein 2 [Source:HGNC Symbol;Acc:HGNC:1343]	6	111556454	111606278	-1	44.45	protein_coding	NM_147686, NM_001164281, NM_147200, NM_001164283		10758	160.473	-0.399104	0.758329	0.0349327	0.137398	-0.0380001	0.974004	0.843727	1	0.361104	1.28441	0.0576558	0.217696	147.7	149.6	132.9	211.1	213.2	147.7	157.8	147.7	136.5	8.69741	8.71358	8.7618	8.92788	8.94326	8.82371	8.73739	8.70584	8.77718
ENSG00000056998	GYG2	glycogenin 2 [Source:HGNC Symbol;Acc:HGNC:4700]	X	2828788	2882820	1	43.67	protein_coding	, NM_003918, NM_001079855, NM_001184702, NM_001184703, NM_001184704	Hs.567381	8908	193.222	1.07911	2.11274	2.21987e-09	6.41436e-08	0.250429	1.18956	0.149483	1	-0.828684	0.563043	5.83195e-06	0.000104723	314.4	224	213.2	132.3	111.8	109	274.9	192.9	166.6	9.12024	9.06514	9.07831	8.52791	8.63567	8.66988	9.01502	8.96237	8.91498
ENSG00000057019	DCBLD2	discoidin, CUB and LCCL domain containing 2 [Source:HGNC Symbol;Acc:HGNC:24627]	3	98795941	98901689	-1	38.58	protein_coding	NM_080927,	Hs.203691	131566	523.347	-0.225821	0.855108	0.0941052	0.278463	-0.0087251	0.99397	0.948835	1	0.217096	1.16239	0.108781	0.332637	454.8	566	461.5	538.6	538.2	657	448.5	505.9	539.5	9.661	9.76052	9.54831	9.81761	9.71241	9.88544	9.64846	9.65414	9.69332
ENSG00000057149	SERPINB3	serpin family B member 3 [Source:HGNC Symbol;Acc:HGNC:10569]	18	63655197	63661963	-1	38.05	protein_coding	NM_006919,	Hs.227948	6317	0.348823	-1.51183	0.350666	0.709482	NA	-1.2044	0.433949	0.767248	1	0.30743	1.2375	0.93944	NA	0	0	0	0	0	2	0	1.1	0	7.4954	7.45744	7.4438	7.4954	7.45744	7.59861	7.4954	7.57133	7.4438
ENSG00000057252	SOAT1	sterol O-acyltransferase 1 [Source:HGNC Symbol;Acc:HGNC:11177]	1	179293714	179358680	1	39.63	protein_coding	NM_003101, NM_001252511, NM_001252512	Hs.445588	6646	461.516	0.154671	1.11317	0.271763	0.542586	0.156478	1.11456	0.267526	1	0.00180662	1.00125	0.98984	0.997051	508.6	545	428.3	437.4	485.2	405.4	531.8	490.5	321.4	9.62225	9.65964	9.68745	9.48466	9.5508	9.63928	9.66423	9.5607	9.44441
ENSG00000057294	PKP2	plakophilin 2 [Source:HGNC Symbol;Acc:HGNC:9024]	12	32790745	32896840	-1	40.8	protein_coding	NM_001005242, NM_004572,	Hs.164384	5318	1660.42	-0.0295132	0.979751	0.773628	0.908842	0.016544	1.01153	0.872156	1	0.0460572	1.03244	0.654291	0.862938	1734.7	1674.5	1558	1691.5	1546.7	1828.4	1699.7	1677.5	1532.7	10.9814	10.9941	10.9049	10.9508	10.8986	11.0987	10.9567	10.9962	10.8853
ENSG00000057468	MSH4	mutS homolog 4 [Source:HGNC Symbol;Acc:HGNC:7327]	1	75796882	75913238	1	37.01	protein_coding	NM_002440	Hs.216639	4438	1.2475	-1.11318	0.462274	0.572459	NA	-0.00884636	0.993887	0.996611	1	1.10433	2.14999	0.577558	NA	0	1.7	0.9	3.2	1.2	1	1	2.2	0	7.46903	7.57274	7.60257	7.66262	7.54573	7.60784	7.5771	7.59029	7.49834
ENSG00000057593	F7	coagulation factor VII [Source:HGNC Symbol;Acc:HGNC:3544]	13	113105788	113120681	1	61.36	protein_coding	NM_019616, NM_000131, NM_001267554	Hs.36989	2155	323.046	2.70761	6.53237	2.66133e-32	6.82484e-30	0.263517	1.2004	0.202162	1	-2.44409	0.183762	2.43493e-26	5.57756e-24	634.2	543.3	165.2	102.8	103.7	19.4	633.1	635.9	69.9	9.52502	9.42175	9.51259	8.16639	8.21813	8.64231	9.52328	9.5748	9.05978
ENSG00000057608	GDI2	GDP dissociation inhibitor 2 [Source:HGNC Symbol;Acc:HGNC:4227]	10	5765223	5842132	-1	43.74	protein_coding	NM_001494, NM_001115156		2665	2108.57	-0.0327364	0.977564	0.705312	0.878737	0.0227521	1.0159	0.793162	1	0.0554885	1.03921	0.522638	0.789681	2061.8	2160.1	2087.8	2190.3	2209.4	2056.6	2084.7	2087.5	2038.9	11.228	11.2625	11.2738	11.3035	11.2909	11.2551	11.2417	11.2198	11.2443
ENSG00000057657	PRDM1	PR/SET domain 1 [Source:HGNC Symbol;Acc:HGNC:9346]	6	106086320	106109939	1	41.29	protein_coding	, NM_001198, NM_182907	Hs.436023	639	182.872	1.18636	2.27578	8.02108e-10	2.52302e-08	0.165012	1.12118	0.371556	1	-1.02135	0.492656	1.59802e-07	4.13795e-06	258.5	208.2	236.3	110.8	111.8	87.6	265.9	183	183.8	9.02313	9.00572	9.10527	8.48434	8.62713	8.5142	9.04431	8.91893	8.9323
ENSG00000057663	ATG5	autophagy related 5 [Source:HGNC Symbol;Acc:HGNC:589]	6	106045423	106325791	-1	39.61	protein_coding	, NM_001286106, NM_001286111, NM_001286107, NM_001286108, NM_004849	Hs.486063	9474	319.713	-0.140965	0.906912	0.325407	0.601298	-0.0645258	0.95626	0.654684	1	0.0764392	1.05441	0.594958	0.831192	283.8	298.3	330.4	294.8	346.9	366.7	295.7	291	369.7	9.26021	9.24656	9.22076	9.28965	9.36829	9.30708	9.29201	9.22701	9.31402
ENSG00000057704	TMCC3	transmembrane and coiled-coil domain family 3 [Source:HGNC Symbol;Acc:HGNC:29199]	12	94567124	94650562	-1	43.11	protein_coding	NM_020698, NM_001301036,	Hs.370410, Hs.634139	57458	16.0312	0.735041	1.66445	0.193272	0.444128	0.117476	1.08484	0.830094	1	-0.617565	0.65177	0.280086	0.581624	22.2	21.9	11.1	13.5	16.1	5.1	24.8	23.1	6.4	7.91275	7.90455	7.95267	7.80267	7.83389	7.83706	7.94192	7.91889	7.86761
ENSG00000057757	PITHD1	PITH domain containing 1 [Source:HGNC Symbol;Acc:HGNC:25022]	1	23778405	23788232	1	44.59	protein_coding	NM_020362,	Hs.31819	57095	414.495	0.131451	1.09539	0.350382	0.627469	0.118946	1.08594	0.399324	1	-0.0125051	0.99137	0.929752	0.974662	444.2	377.1	497.5	375.3	356.1	473.7	376.1	421	409.5	9.59556	9.4822	9.57147	9.4483	9.43405	9.52629	9.45009	9.5777	9.39619
ENSG00000057935	MTA3	metastasis associated 1 family member 3 [Source:HGNC Symbol;Acc:HGNC:23784]	2	42494569	42756947	1	43.08	protein_coding	NM_001282755, NM_001330443, NM_001282756, NM_020744, NM_001330442	Hs.435413	57504	420.978	0.304928	1.23536	0.0237748	0.102469	-0.0472375	0.967788	0.723877	1	-0.352165	0.783407	0.00924269	0.0549548	453.7	384.9	496.6	368.1	350.4	359.6	484.2	444.2	447.1	9.55164	9.49517	9.63735	9.36903	9.41579	9.35255	9.61088	9.62059	9.54165
ENSG00000058056	USP13	ubiquitin specific peptidase 13 (isopeptidase T-3) [Source:HGNC Symbol;Acc:HGNC:12611]	3	179652755	179789401	1	42.73	protein_coding	NM_003940,	Hs.175322	8975	94.082	0.550058	1.46414	0.032606	0.130311	-0.00866603	0.994011	0.972524	1	-0.558724	0.678903	0.0309443	0.137328	133	115.5	57.2	104.4	73.8	35.7	150.8	137.8	38.7	8.48454	8.50563	8.56825	8.35255	8.28561	8.40066	8.55886	8.60471	8.42704
ENSG00000058063	ATP11B	ATPase phospholipid transporting 11B (putative) [Source:HGNC Symbol;Acc:HGNC:13553]	3	182793500	182921635	1	36.02	protein_coding	NM_014616,	Hs.478429	23200	999.695	-0.291805	0.816879	0.0172222	0.0800179	0.0923486	1.0661	0.454645	1	0.384153	1.30509	0.0017934	0.0144271	845.2	1163.6	802.1	1144.9	1628.5	765	859.3	1088.9	699.7	10.2299	10.2407	10.4107	10.5638	10.6348	10.3612	10.2475	10.1657	10.2694
ENSG00000058085	LAMC2	laminin subunit gamma 2 [Source:HGNC Symbol;Acc:HGNC:6493]	1	183186238	183244900	1	43.28	protein_coding	NM_018891, NM_005562,	Hs.591484, Hs.676433	3918	2689.57	-1.03052	0.489532	7.27104e-21	8.18612e-19	-0.126658	0.915951	0.252995	1	0.903866	1.87107	2.06796e-16	1.9972e-14	1476.2	1937.8	2416.4	3103.4	3935.9	4816.1	1560.8	1791	3168.5	11.1444	11.2044	11.058	12.0721	12.1152	11.9624	11.2108	11.1076	11.4068
ENSG00000058091	CDK14	cyclin dependent kinase 14 [Source:HGNC Symbol;Acc:HGNC:8883]	7	90466424	91210590	1	37.97	protein_coding	, NM_001287135, NM_012395, NM_001287136, NM_001287137	Hs.258576, Hs.740065	5218	338.869	0.453638	1.36949	0.00289888	0.0183979	0.0900317	1.06439	0.550909	1	-0.363606	0.77722	0.017722	0.0913661	341.9	418.2	382.1	286.8	312.3	237.3	378	339.5	353.6	9.3427	9.46476	9.471	9.20237	9.21989	9.09543	9.42693	9.28735	9.40558
ENSG00000058262	SEC61A1	Sec61 translocon alpha 1 subunit [Source:HGNC Symbol;Acc:HGNC:18276]	3	128051641	128071683	1	47.3	protein_coding	, NM_013336	Hs.518236	29927	3379.96	-0.170075	0.888796	0.0562821	0.194314	-0.0137867	0.990489	0.877308	1	0.156289	1.11442	0.0797845	0.269728	2947.2	3190.7	3574.7	3610.9	3527.9	3748.5	2968.8	3122.4	3728.5	11.7664	11.8236	11.8187	12.0321	11.9554	11.8814	11.7759	11.7954	11.8743
ENSG00000058272	PPP1R12A	protein phosphatase 1 regulatory subunit 12A [Source:HGNC Symbol;Acc:HGNC:7618]	12	79773563	79935460	-1	36.07	protein_coding	NM_002480, NM_001244990, NM_001143886, NM_001244992, NM_001143885	Hs.49582	4659	998.432	-0.391295	0.762445	0.00028923	0.00262167	-0.0524926	0.964269	0.629782	1	0.338803	1.26471	0.00173926	0.0140613	852.6	895.9	924.8	1160.1	1045.4	1318.1	914.9	812.3	1061.9	10.2271	10.344	10.1818	10.5667	10.5132	10.5808	10.3029	10.2395	10.3341
ENSG00000058335	RASGRF1	Ras protein specific guanine nucleotide releasing factor 1 [Source:HGNC Symbol;Acc:HGNC:9875]	15	78959947	79090773	-1	49.95	protein_coding	NM_001145648, NM_002891, NM_153815,	Hs.459035	5923	17.3174	-0.888636	0.540124	0.153724	0.384497	0.0254538	1.0178	0.968594	1	0.91409	1.88438	0.144939	0.401058	5.3	28	12	22.3	17.3	25.5	3	25.3	17.2	7.82989	7.94571	7.81528	8.09083	7.82464	7.98482	7.76803	7.91841	7.88865
ENSG00000058404	CAMK2B	calcium/calmodulin dependent protein kinase II beta [Source:HGNC Symbol;Acc:HGNC:1461]	7	44217150	44334577	-1	55.17	protein_coding	NM_001293170, NM_001220, NM_172078, NM_172081, NM_172083, NM_172082, NM_172084, NM_172080, NM_172079	Hs.351887	816	7.35243	0.188216	1.13935	0.818628	0.930045	-0.396294	0.759808	0.620267	1	-0.58451	0.666876	0.470915	0.75501	7.4	7.9	4.6	5.6	8.1	4.1	9.9	15.4	3.2	7.74884	7.71006	7.76895	7.71037	7.71377	7.75492	7.79546	7.83085	7.7308
ENSG00000058453	CROCC	ciliary rootlet coiled-coil, rootletin [Source:HGNC Symbol;Acc:HGNC:21299]	1	16740273	16972979	1	49.14	protein_coding	, NM_014675	Hs.309403	9696	202.612	0.133034	1.0966	0.436375	0.704056	0.072611	1.05162	0.671393	1	-0.0604235	0.958983	0.726085	0.896108	241.6	187.2	208.6	215.1	195.9	170.1	217.3	199.5	188.1	8.99548	8.91838	9.01089	8.91268	8.94867	8.87592	8.91971	8.96081	8.94106
ENSG00000058600	POLR3E	RNA polymerase III subunit E [Source:HGNC Symbol;Acc:HGNC:30347]	16	22297375	22335103	1	51.67	protein_coding	NM_018119, NM_001258033, NM_001258034, NM_001258036, NM_001258035	Hs.460298	55718, 101060521	413.209	0.0210263	1.01468	0.874263	0.954098	-0.109661	0.926806	0.408653	1	-0.130687	0.913396	0.325958	0.62921	426.3	402.4	384.9	373.7	411.5	411.5	454.5	419.9	434.2	9.51696	9.47911	9.44353	9.40279	9.49844	9.50148	9.57411	9.51631	9.54885
ENSG00000058668	ATP2B4	ATPase plasma membrane Ca2+ transporting 4 [Source:HGNC Symbol;Acc:HGNC:817]	1	203626561	203744081	1	46.5	protein_coding	NM_001684, NM_001001396	Hs.343522	493	1034.71	-0.66717	0.629741	6.68481e-10	2.11712e-08	-0.110301	0.926395	0.313389	1	0.55687	1.47107	2.64126e-07	6.58179e-06	834.7	834.6	864.8	1449.3	1234.4	1347.6	914.9	804.6	1027.5	10.1543	10.2624	10.1655	10.7748	10.6956	10.6627	10.2527	10.2236	10.3535
ENSG00000058673	ZC3H11A	zinc finger CCCH-type containing 11A [Source:HGNC Symbol;Acc:HGNC:29093]	1	203795654	203854999	1	40.73	protein_coding	, NM_014827, NM_001319238, NM_001319239	Hs.532399	9877	0.792305	0.866724	1.82352	0.763175	NA	-2.63436	0.161057	0.32834	1	-3.50108	0.0883219	0.196244	NA	0	0.9	0	0	0	0	3	2.2	1.1	7.46563	7.54197	7.49051	7.46563	7.44049	7.49051	7.65273	7.60153	7.60298
ENSG00000058729	RIOK2	RIO kinase 2 [Source:HGNC Symbol;Acc:HGNC:18999]	5	97160867	97183260	-1	36.71	protein_coding	NM_018343, NM_001159749	Hs.27021	55781	261.617	0.113862	1.08212	0.461964	0.722202	0.0492374	1.03472	0.750731	1	-0.0646244	0.956194	0.678552	0.873792	282.8	280	252	233.5	261.6	257.7	271.9	273.3	241.8	9.1841	9.14969	9.13093	9.04128	9.09829	9.14765	9.15396	9.13137	9.10077
ENSG00000058799	YIPF1	Yip1 domain family member 1 [Source:HGNC Symbol;Acc:HGNC:25231]	1	53851719	53889834	-1	43.46	protein_coding	, NM_018982		54432	292.525	0.166514	1.12234	0.273016	0.543963	-0.00370866	0.997433	0.980468	1	-0.170222	0.888706	0.264894	0.564174	305	298.3	304.6	274.1	278.9	257.7	344.3	310.8	259	9.2057	9.21739	9.29514	9.12276	9.16513	9.1667	9.30389	9.24982	9.1705
ENSG00000058804	NDC1	NDC1 transmembrane nucleoporin [Source:HGNC Symbol;Acc:HGNC:25525]	1	53765460	53838860	-1	40.26	protein_coding	NM_018087, NM_001168551,	Hs.476525	55706	140.682	0.13789	1.1003	0.499734	0.753117	0.132681	1.09633	0.517765	1	-0.00520989	0.996395	0.979883	0.993394	144.6	166.2	138.4	145.8	149.8	113.1	132	130.1	146.2	8.72768	8.78197	8.73875	8.73279	8.71798	8.62544	8.67453	8.63504	8.77081
ENSG00000058866	DGKG	diacylglycerol kinase gamma [Source:HGNC Symbol;Acc:HGNC:2853]	3	186105668	186362237	-1	44.7	protein_coding	, NM_001346, NM_001080744, NM_001080745	Hs.683449	1608	0.238311	-1.03726	0.487251	0.799138	NA	-1.11647	0.461221	0.784381	1	-0.0792088	0.946577	0.984497	NA	0	0	0	0	1.2	0	1	0	0	7.45447	7.45167	7.49049	7.45447	7.56814	7.49049	7.56254	7.45167	7.49049
ENSG00000059122	FLYWCH1	FLYWCH-type zinc finger 1 [Source:HGNC Symbol;Acc:HGNC:25404]	16	2911937	2951208	1	52.33	protein_coding	NM_001308068, NM_020912, NM_032296	Hs.655321	84256	521.401	0.144536	1.10538	0.234741	0.49802	-0.0531537	0.963827	0.661054	1	-0.19769	0.871946	0.105163	0.325585	541.3	503.9	548.3	518.7	472.5	452.3	594.4	536.8	524.5	9.6916	9.70817	9.78165	9.6513	9.64889	9.60316	9.78159	9.76744	9.73968
ENSG00000059145	UNKL	unkempt family like zinc finger [Source:HGNC Symbol;Acc:HGNC:14184]	16	1363205	1414751	-1	57.82	protein_coding	, NM_001193389, NM_001037125, NM_001276414, NM_001193388	Hs.643536	64718	221.662	0.113582	1.08191	0.494747	0.749988	0.0471807	1.03324	0.776964	1	-0.0664018	0.955017	0.692043	0.879301	258.5	240.6	190.1	215.1	237.4	183.4	262	237	170.9	9.0432	9.00916	9.0334	8.9106	8.99956	9.00945	9.05307	8.99815	8.96402
ENSG00000059377	TBXAS1	thromboxane A synthase 1 [Source:HGNC Symbol;Acc:HGNC:11609]	7	139777051	140020325	1	44.8	protein_coding	, NM_001166254, NM_001130966, NM_001061, NM_001314028, NM_001166253, NM_030984	Hs.520757	6916	8.75825	-0.0294163	0.979817	0.969276	0.988987	-0.674339	0.626619	0.364996	1	-0.644923	0.639527	0.386658	0.690309	5.3	5.2	12	5.6	6.9	10.2	12.9	12.1	8.6	7.73238	7.72624	7.81012	7.73938	7.76282	7.7808	7.872	7.8547	7.75284
ENSG00000059378	PARP12	poly(ADP-ribose) polymerase family member 12 [Source:HGNC Symbol;Acc:HGNC:21919]	7	140023744	140063721	-1	45.81	protein_coding	NM_022750,	Hs.12646	64761	248.067	-1.31796	0.401101	2.94885e-15	1.85828e-13	-0.127294	0.915547	0.464877	1	1.19067	2.28258	1.07319e-12	6.37032e-11	181.5	185.5	123.7	429.5	401.1	375.9	198.5	200.6	136.5	8.80227	8.82931	8.76475	9.46396	9.41682	9.54221	8.86156	8.88165	8.82082
ENSG00000059573	ALDH18A1	aldehyde dehydrogenase 18 family member A1 [Source:HGNC Symbol;Acc:HGNC:9722]	10	95605929	95656706	-1	43.16	protein_coding	NM_001323414, NM_001323416, NM_001323417, NM_001323413, NM_002860, NM_001323412, NM_001323419, NM_001323418, NM_001017423, NM_001323415,	Hs.500645	5832	1016.31	0.0767155	1.05461	0.510002	0.760281	0.0461944	1.03254	0.691891	1	-0.0305212	0.979067	0.793959	0.924389	1140.7	1008.7	967.3	1219	1037.3	742.6	1110.3	1048.2	872.7	10.3717	10.3623	10.5179	10.4475	10.3933	10.2363	10.3413	10.4049	10.4063
ENSG00000059588	TARBP1	TAR (HIV-1) RNA binding protein 1 [Source:HGNC Symbol;Acc:HGNC:11568]	1	234391313	234479103	-1	40.27	protein_coding	NM_005646,	Hs.498115	6894	202.814	0.745141	1.67614	0.00156195	0.0109693	0.0475547	1.03351	0.837396	1	-0.697586	0.616603	0.00319489	0.023214	354.5	218.7	149.5	145.8	114.1	141.6	329.4	249.1	122.5	9.14189	9.01338	8.95981	8.50849	8.61155	8.92732	9.08138	9.10684	8.84464
ENSG00000059691	GATB	glutamyl-tRNA amidotransferase subunit B [Source:HGNC Symbol;Acc:HGNC:8849]	4	151670504	151761023	-1	43.81	protein_coding	NM_004564,	Hs.636045	5188	150.566	0.067752	1.04808	0.732469	0.892778	0.00167361	1.00116	0.993272	1	-0.0660784	0.955231	0.740306	0.903432	144.6	170.6	144	138.6	161.4	138.5	149.8	137.8	169.8	8.75373	8.80774	8.72646	8.72907	8.7727	8.70373	8.77517	8.67754	8.82779
ENSG00000059728	MXD1	MAX dimerization protein 1 [Source:HGNC Symbol;Acc:HGNC:6761]	2	69897688	69942945	1	40.74	protein_coding	, NM_002357, NM_001202513, NM_001202514	Hs.468908, Hs.707656	4084	846.509	-1.06096	0.479313	3.85794e-21	4.50842e-19	-0.105611	0.929411	0.358921	1	0.95535	1.93905	2.10432e-17	2.33527e-15	456.9	522.3	845.5	983.2	1059.2	1765.3	530.9	481.6	973.8	9.81317	9.89811	9.78394	10.5834	10.6275	10.6277	9.95186	9.8228	9.93676
ENSG00000059758	CDK17	cyclin dependent kinase 17 [Source:HGNC Symbol;Acc:HGNC:8750]	12	96278261	96400560	-1	37.82	protein_coding	NM_002595, NM_001170464,		5128	306.182	-0.379509	0.768699	0.0121525	0.060383	-0.185279	0.879479	0.225309	1	0.19423	1.14411	0.198665	0.483056	260.6	275.6	263	330.7	330.8	379.9	255	305.3	354.7	9.18713	9.16912	9.06646	9.37311	9.3132	9.36134	9.17087	9.24879	9.30331
ENSG00000059769	DNAJC25	DnaJ heat shock protein family (Hsp40) member C25 [Source:HGNC Symbol;Acc:HGNC:34187]	9	111631352	111654351	1	42.74	protein_coding	NM_001015882,	Hs.534196	548645	111.496	0.420577	1.33846	0.0550208	0.191247	0.327481	1.25482	0.135251	1	-0.0930951	0.937509	0.677202	0.873426	121.3	119	155.1	105.2	89.9	98.8	103.2	100.3	110.7	8.63395	8.65784	8.72744	8.55734	8.51332	8.47624	8.54752	8.56765	8.53513
ENSG00000059804	SLC2A3	solute carrier family 2 member 3 [Source:HGNC Symbol;Acc:HGNC:11007]	12	7919230	7936275	-1	44.63	protein_coding	NM_006931,	Hs.419240	6515	4277.26	0.234457	1.17646	0.0049965	0.0289474	-0.0505697	0.965555	0.544171	1	-0.285026	0.820727	0.000649696	0.0062242	4582.7	3886.2	4854	3855.5	3236.4	4253.8	4409.6	4064.8	5352.5	12.2573	12.2237	12.1782	12.0267	11.9827	12.0011	12.2057	12.2834	12.3104
ENSG00000059915	PSD	pleckstrin and Sec7 domain containing [Source:HGNC Symbol;Acc:HGNC:9507]	10	102402617	102421539	-1	59.67	protein_coding	NM_002779, NM_001270966, NM_001270965	Hs.154658	5662	97.5461	0.257274	1.19522	0.277221	0.548583	-0.276229	0.825747	0.233793	1	-0.533503	0.690875	0.0235256	0.112599	110.8	85.7	92.3	85.3	76.1	79.5	114.1	125.6	108.6	8.54864	8.46268	8.50628	8.41716	8.4074	8.4352	8.56439	8.66012	8.58871
ENSG00000060069	CTDP1	CTD phosphatase subunit 1 [Source:HGNC Symbol;Acc:HGNC:2498]	18	79679801	79756623	1	53.52	protein_coding	NM_004715, NM_048368, NM_001318511, NM_001202504	Hs.734021	9150	412.228	-0.380717	0.768056	0.0107428	0.0546133	0.000884161	1.00061	0.995331	1	0.381601	1.30279	0.0108926	0.0625985	373.5	336.8	413.5	485.2	484.1	486.9	292.7	390.2	447.1	9.47784	9.34246	9.41668	9.7092	9.6579	9.56358	9.27926	9.46594	9.48604
ENSG00000060138	YBX3	Y-box binding protein 3 [Source:HGNC Symbol;Acc:HGNC:2428]	12	10699089	10723312	-1	39.09	protein_coding	NM_001145426, NM_003651,	Hs.221889	8531	1344.68	-0.433689	0.740366	4.26691e-05	0.000484826	-0.156985	0.896898	0.140773	1	0.276704	1.21142	0.00900998	0.053876	1034.1	1282.6	1180.5	1602.3	1481	1623.7	1201.6	1329.2	1367.1	10.479	10.6345	10.5233	10.9862	10.8032	10.8973	10.6484	10.676	10.693
ENSG00000060140	STYK1	serine/threonine/tyrosine kinase 1 [Source:HGNC Symbol;Acc:HGNC:18889]	12	10618939	10674318	-1	39.44	protein_coding	NM_018423,	Hs.24979	55359	60.6983	-1.0051	0.498234	0.000487821	0.00408301	-0.490409	0.711823	0.0973882	1	0.514695	1.42869	0.0680103	0.242931	33.8	46.4	43.4	64.5	94.5	89.6	44.7	61.7	67.7	8.17936	8.15077	8.13087	8.41273	8.45245	8.4301	8.27141	8.26028	8.30253
ENSG00000060237	WNK1	WNK lysine deficient protein kinase 1 [Source:HGNC Symbol;Acc:HGNC:14540]	12	752593	911452	1	38.72	protein_coding	NM_014823, NM_018979, NM_213655, NM_001184985	Hs.744906	65125	1369	0.0893816	1.06391	0.365455	0.641362	0.0299777	1.021	0.76165	1	-0.0594039	0.959661	0.548768	0.806319	1332.7	1426	1452.8	1204.7	1252.8	1518.8	1323.7	1299.4	1510.1	10.7735	10.8186	10.699	10.6568	10.6675	10.7518	10.7655	10.7098	10.745
ENSG00000060303	RPS17P5	ribosomal protein S17 pseudogene 5 [Source:HGNC Symbol;Acc:HGNC:21352]	6	50857255	50857662	-1	47.79	processed_pseudogene			NA	0	NA	NA	NA	NA	NA	NA	NA	NA	NA	NA	NA	NA	0	0	0	0	0	0	0	0	0	7.46554	7.46554	7.46554	7.46554	7.46554	7.46554	7.46554	7.46554	7.46554
ENSG00000060339	CCAR1	cell division cycle and apoptosis regulator 1 [Source:HGNC Symbol;Acc:HGNC:24236]	10	68721012	68792377	1	41.75	protein_coding	, NM_001282959, NM_001282960, NM_018237		55749	1163.42	0.00307402	1.00213	0.977276	0.992299	0.0574892	1.04065	0.595204	1	0.0544151	1.03844	0.615481	0.842472	1266.2	1135.6	1133.4	1311.5	1149.1	1071.6	1226.4	972.1	1204.8	10.5423	10.5969	10.5415	10.583	10.6103	10.4783	10.5055	10.4236	10.6111
ENSG00000060491	OGFR	opioid growth factor receptor [Source:HGNC Symbol;Acc:HGNC:15768]	20	62804835	62814000	1	63.45	protein_coding	NM_007346,		11054	981.554	-0.337494	0.791415	0.00325813	0.0203512	0.0640646	1.04541	0.579972	1	0.401558	1.32093	0.000492319	0.00493618	1068.9	849.5	833.5	1152.1	1135.3	1166.3	972.4	899.4	756.7	10.3537	10.2202	10.2575	10.4383	10.5391	10.6273	10.2488	10.2814	10.156
ENSG00000060558	GNA15	G protein subunit alpha 15 [Source:HGNC Symbol;Acc:HGNC:4383]	19	3136193	3163769	1	52.55	protein_coding	NM_002068,	Hs.73797	2769	0	NA	NA	NA	NA	NA	NA	NA	NA	NA	NA	NA	NA	0	0	0	0	0	0	0	0	0	7.46554	7.46554	7.46554	7.46554	7.46554	7.46554	7.46554	7.46554	7.46554
ENSG00000060566	CREB3L3	cAMP responsive element binding protein 3 like 3 [Source:HGNC Symbol;Acc:HGNC:18855]	19	4153601	4173054	1	52.71	protein_coding	NM_032607, NM_001271997, NM_001271996, NM_001271995,	Hs.247744	84699	408.799	0.666482	1.5872	7.68026e-05	0.000818755	0.187357	1.13868	0.260044	1	-0.479125	0.717412	0.0048535	0.032736	697.5	536.3	156.9	441.4	432.2	72.3	653.9	595.2	93.5	9.52747	9.39261	9.5905	9.08996	9.19448	9.18483	9.46241	9.49275	9.30452
ENSG00000060642	PIGV	phosphatidylinositol glycan anchor biosynthesis class V [Source:HGNC Symbol;Acc:HGNC:26031]	1	26787472	26798398	1	48.34	protein_coding	, NM_017837, NM_001202554	Hs.259605	55650	83.7735	0.0303012	1.02123	0.914356	0.96777	0.165124	1.12126	0.561305	1	0.134822	1.09796	0.636207	0.853651	103.4	85.7	72.9	70.9	93.4	89.6	89.3	101.4	47.3	8.51844	8.39309	8.46028	8.33939	8.43426	8.55574	8.44524	8.47572	8.28705
ENSG00000060656	PTPRU	protein tyrosine phosphatase, receptor type U [Source:HGNC Symbol;Acc:HGNC:9683]	1	29236516	29326813	1	51.58	protein_coding	NM_005704, NM_133178, NM_001195001, NM_133177		10076	716.925	0.2043	1.15213	0.0838631	0.257798	0.126571	1.0917	0.284455	1	-0.0777293	0.947548	0.51339	0.784062	751.3	857.4	710.7	607.9	681.2	723.2	705.5	721.9	693.2	10.1128	10.1598	10.0226	9.89927	9.92062	10.0404	10.0482	9.97978	9.99724
ENSG00000060688	SNRNP40	small nuclear ribonucleoprotein U5 subunit 40 [Source:HGNC Symbol;Acc:HGNC:30857]	1	31259568	31296782	-1	42.01	protein_coding	NM_004814,	Hs.33962	9410	202.29	0.0769525	1.05479	0.687884	0.869163	-0.0603143	0.959055	0.752545	1	-0.137267	0.90924	0.474867	0.758161	176.2	218.7	212.3	232.7	193.6	151.8	207.4	223.7	204.2	8.84125	8.96293	9.02196	9.03042	8.87946	8.80406	8.94964	8.97891	8.99528
ENSG00000060709	RIMBP2	RIMS binding protein 2 [Source:HGNC Symbol;Acc:HGNC:30339]	12	130396137	130517917	-1	50.38	protein_coding	NM_001351230, NM_001351231, NM_015347, NM_001351233	Hs.657441	23504	1.6592	2.23185	4.69737	0.211563	NA	1.53996	2.90787	0.361528	1	-0.691891	0.619042	0.71785	NA	1.1	6.1	2.8	0.8	0	1	1	1.1	1.1	7.59385	7.72867	7.63417	7.57925	7.46051	7.56321	7.59048	7.5744	7.56619
ENSG00000060718	COL11A1	collagen type XI alpha 1 chain [Source:HGNC Symbol;Acc:HGNC:2186]	1	102876467	103108496	-1	33.13	protein_coding	NM_001854, NM_080630, NM_001190709, NM_080629	Hs.523446	1301	91.1121	-0.184439	0.879991	0.500737	0.753477	-0.0168745	0.988372	0.951365	1	0.167565	1.12316	0.54244	0.801865	62.3	73.5	127.4	62.9	133.7	99.8	71.4	79.4	109.6	8.44875	8.35704	8.54047	8.45328	8.66041	8.41004	8.50706	8.39164	8.45857
ENSG00000060749	QSER1	glutamine and serine rich 1 [Source:HGNC Symbol;Acc:HGNC:26154]	11	32893178	32993316	1	38.54	protein_coding	NM_001076786,	Hs.369368	79832	308.584	0.0881121	1.06298	0.540887	0.78063	0.0787398	1.0561	0.586037	1	-0.00937233	0.993525	0.948576	0.981595	323.9	326.3	311	298.8	283.5	322.9	315.5	293.2	302	9.28289	9.31985	9.25213	9.21842	9.2086	9.28216	9.26173	9.23459	9.22876
ENSG00000060762	MPC1	mitochondrial pyruvate carrier 1 [Source:HGNC Symbol;Acc:HGNC:21606]	6	166364919	166383013	-1	38.93	protein_coding	NM_016098, NM_001270879		51660	342.843	0.61263	1.52904	4.06451e-05	0.000465553	0.125708	1.09104	0.392668	1	-0.486922	0.713546	0.00121808	0.0104834	426.3	498.7	259.4	304.4	318.1	158.9	432.6	494.9	192.4	9.3938	9.43616	9.48577	9.11141	9.04685	9.15173	9.40686	9.42906	9.27458
ENSG00000060971	ACAA1	acetyl-CoA acyltransferase 1 [Source:HGNC Symbol;Acc:HGNC:82]	3	38103129	38137242	-1	51.46	protein_coding	, NM_001607, NM_001130410	Hs.643487	30	2402.84	1.14481	2.21116	1.84974e-22	2.49296e-20	0.134267	1.09754	0.248698	1	-1.01054	0.496361	8.63386e-18	9.82555e-16	3463.1	2749.7	2920.3	1494.7	1288.5	1337.5	3176.2	3069.5	2125.9	11.741	11.6139	11.8075	10.6846	10.6833	10.8425	11.6277	11.7562	11.4034
ENSG00000060982	BCAT1	branched chain amino acid transaminase 1 [Source:HGNC Symbol;Acc:HGNC:976]	12	24810022	24949459	-1	40.06	protein_coding	NM_005504, NM_001178094, NM_001178092, NM_001178093, NM_001178091	Hs.438993	586	509.614	-0.00211402	0.998536	0.988123	0.996489	-0.00161934	0.998878	0.990925	1	0.00049468	1.00034	0.99723	0.999244	539.2	622.9	370.1	443.8	610.8	458.4	530.9	653.6	356.8	9.73958	9.66527	9.62261	9.55993	9.64602	9.80982	9.7248	9.71303	9.59188
ENSG00000061273	HDAC7	histone deacetylase 7 [Source:HGNC Symbol;Acc:HGNC:14067]	12	47782722	47833132	-1	54.88	protein_coding	NM_015401, NM_001098416, NM_001308090		51564	1414.08	-0.325338	0.798112	0.000571542	0.00468395	-0.0532602	0.963756	0.575419	1	0.272077	1.20755	0.00404331	0.0282764	1297.9	1104.1	1462.9	1600.7	1418.8	1816.2	1312.8	1107.7	1605.7	10.6736	10.663	10.6367	10.9214	10.9522	10.8973	10.6869	10.6667	10.7479
ENSG00000061337	LZTS1	leucine zipper tumor suppressor 1 [Source:HGNC Symbol;Acc:HGNC:13861]	8	20246165	20303963	-1	50.43	protein_coding	, NM_021020	Hs.521432	11178	5.47026	-6.39887	0.0118508	1.65032e-05	0.000210876	-1.91209	0.265708	0.283566	1	4.48679	22.4211	0.000932014	0.00841025	0	0	0	12.7	24.2	10.2	1	1.1	0	7.46572	7.41558	7.51533	7.85202	7.94646	7.86085	7.57379	7.52948	7.51533
ENSG00000061455	PRDM6	PR/SET domain 6 [Source:HGNC Symbol;Acc:HGNC:9350]	5	123089121	123194266	1	40.19	protein_coding	NM_001136239,		93166	3.0372	-2.00094	0.249837	0.179367	NA	-2.53186	0.172915	0.0856906	1	-0.530921	0.692113	0.672333	NA	0	3.5	0	2.4	4.6	3.1	4	5.5	4.3	7.50299	7.60371	7.49277	7.67067	7.63363	7.68233	7.71898	7.65529	7.71754
ENSG00000061492	WNT8A	Wnt family member 8A [Source:HGNC Symbol;Acc:HGNC:12788]	5	138083892	138092365	1	47.97	protein_coding	NM_058244, NM_001300939, NM_001300938	Hs.591274	7478	0.102553	0.878356	1.83828	0.829333	NA	0.76852	1.70352	0.850404	1	0	1	1	NA	0	0	0.9	0	0	0	0	0	0	7.47713	7.47713	7.54661	7.47713	7.47713	7.44238	7.47713	7.47713	7.44238
ENSG00000061656	SPAG4	sperm associated antigen 4 [Source:HGNC Symbol;Acc:HGNC:11214]	20	35615892	35621049	1	59.4	protein_coding	NM_001317931, NM_003116,	Hs.123159	6676	24.9062	0.022368	1.01563	0.964541	0.987047	-0.0596992	0.959464	0.905638	1	-0.0820671	0.944703	0.870921	0.95466	28.5	34.1	11.1	35.9	36.9	5.1	16.9	38.6	17.2	8.00493	7.96289	7.99331	8.07394	7.98743	7.87771	7.87346	8.00201	8.08131
ENSG00000061676	NCKAP1	NCK associated protein 1 [Source:HGNC Symbol;Acc:HGNC:7666]	2	182909115	183038858	-1	35.82	protein_coding	NM_013436, NM_205842,	Hs.603732	10787	2172.88	0.0706933	1.05022	0.440917	0.708353	0.0763315	1.05433	0.406027	1	0.00563819	1.00392	0.951132	0.982838	2023.9	2229.2	2472.7	1909	1942	2591.4	1947.8	2033.5	2406.5	11.3289	11.3845	11.2805	11.2566	11.2127	11.3403	11.2814	11.2697	11.246
ENSG00000061794	MRPS35	mitochondrial ribosomal protein S35 [Source:HGNC Symbol;Acc:HGNC:16635]	12	27710773	27756295	1	38.64	protein_coding	NM_021821, NM_001190864	Hs.714076	60488	431.704	-0.16916	0.88936	0.248252	0.516127	-0.0687424	0.953469	0.640652	1	0.100418	1.07208	0.493977	0.770797	348.2	440.1	436.6	493.2	499.1	384	406.8	447.5	429.9	9.38824	9.4909	9.57599	9.6935	9.60549	9.46394	9.52053	9.50587	9.56234
ENSG00000061918	GUCY1B3	guanylate cyclase 1 soluble subunit beta [Source:HGNC Symbol;Acc:HGNC:4687]	4	155758992	155807591	1	36.52	protein_coding	NM_001291955, NM_001291951, NM_001291952, NM_001291953, NM_001291954, NM_000857,	Hs.77890	2983	6.93595	1.50072	2.82985	0.0855421	0.26098	0.825089	1.77164	0.324721	1	-0.675635	0.626057	0.456275	0.745794	7.4	14.9	9.2	3.2	6.9	2	8.9	7.7	2.1	7.76245	7.82134	7.85327	7.66162	7.6892	7.67912	7.79164	7.70517	7.68332
ENSG00000061936	SFSWAP	splicing factor SWAP homolog [Source:HGNC Symbol;Acc:HGNC:10790]	12	131711081	131799737	1	46.45	protein_coding	, NM_004592, NM_001261411		6433	454.976	0.0142735	1.00994	0.911301	0.96686	0.0586259	1.04147	0.648757	1	0.0443524	1.03122	0.731021	0.898746	513.9	436.6	438.4	467.7	420.7	484.9	488.2	421	423.5	9.62782	9.60462	9.5628	9.54089	9.57178	9.65408	9.58018	9.5725	9.53201
ENSG00000061938	TNK2	tyrosine kinase non receptor 2 [Source:HGNC Symbol;Acc:HGNC:19297]	3	195863364	195911945	-1	58.27	protein_coding	, NM_001010938, NM_005781, NM_001308046	Hs.518513	10188	153.796	0.477921	1.39273	0.0194617	0.0879169	0.00959587	1.00667	0.961986	1	-0.468325	0.722803	0.0227949	0.109808	198.4	150.5	162.4	115.5	109.5	140.6	202.4	157.6	147.2	8.86467	8.81047	8.80912	8.53673	8.63057	8.72155	8.87835	8.83872	8.74908
ENSG00000061987	MON2	MON2 homolog, regulator of endosome-to-Golgi trafficking [Source:HGNC Symbol;Acc:HGNC:29177]	12	62466817	62600479	1	36.21	protein_coding	, NM_001278472, NM_015026, NM_001278469, NM_001278471, NM_001278470		23041	380.311	-0.0656758	0.955498	0.653572	0.850667	-0.0330008	0.977385	0.822236	1	0.032675	1.02291	0.823966	0.934798	465.3	398.9	263	417.5	390.7	349.4	420.7	400.1	317.1	9.48249	9.42526	9.29694	9.38551	9.40727	9.52128	9.39226	9.42774	9.44205
ENSG00000062038	CDH3	cadherin 3 [Source:HGNC Symbol;Acc:HGNC:1762]	16	68636189	68722616	1	49.26	protein_coding	, NM_001317196, NM_001793, NM_001317195	Hs.629576	1001	1264.87	-1.1803	0.441259	1.33383e-24	2.0871e-22	-0.108099	0.92781	0.356172	1	1.0722	2.10264	1.47298e-20	2.13965e-18	845.2	944	815	1680.4	2036.5	2230.8	780.9	964.4	1086.6	10.3338	10.2592	10.072	11.1179	11.1602	11.2445	10.2503	10.2826	10.3855
ENSG00000062096	ARSF	arylsulfatase F [Source:HGNC Symbol;Acc:HGNC:721]	X	3041471	3112726	1	40.73	protein_coding	NM_001201538, NM_001201539, NM_004042	Hs.101674	416	0	NA	NA	NA	NA	NA	NA	NA	NA	NA	NA	NA	NA	0	0	0	0	0	0	0	0	0	7.46554	7.46554	7.46554	7.46554	7.46554	7.46554	7.46554	7.46554	7.46554
ENSG00000062194	GPBP1	GC-rich promoter binding protein 1 [Source:HGNC Symbol;Acc:HGNC:29520]	5	57173948	57264679	1	40.02	protein_coding	NM_001331037, NM_001203246, NM_022913, NM_001127235, NM_001127236,		65056	788.291	-0.21283	0.862843	0.0424984	0.159166	-0.0364665	0.97504	0.730116	1	0.176364	1.13003	0.093799	0.301314	717.5	748.9	760.5	803.1	881.7	898.4	726.3	763.8	794.3	10.0757	10.0547	10.045	10.1927	10.2269	10.2214	10.0882	10.0751	10.0903
ENSG00000062282	DGAT2	diacylglycerol O-acyltransferase 2 [Source:HGNC Symbol;Acc:HGNC:16940]	11	75759512	75801535	1	52.02	protein_coding	, NM_032564, NM_001253891	Hs.129798	84649	561.67	1.9991	3.99751	3.95308e-32	9.9986e-30	0.213036	1.15912	0.181834	1	-1.78607	0.289962	1.07072e-25	2.39132e-23	1017.2	983.4	258.4	256.6	314.6	46.9	1048.8	977.6	151.5	9.97163	9.92011	9.98126	8.68831	8.83181	9.06346	10.0056	9.91367	9.62086
ENSG00000062370	ZNF112	zinc finger protein 112 [Source:HGNC Symbol;Acc:HGNC:12892]	19	44326555	44367217	-1	38.31	protein_coding	NM_001348284, NM_001348285, NM_001348281, NM_001348283, NM_001348282, NM_013380, NM_001083335,	Hs.48589	7771	53.192	-0.195137	0.87349	0.541095	0.780678	-0.0824907	0.944426	0.797935	1	0.112646	1.08121	0.725102	0.895514	66.5	45.5	38.8	54.2	68	48.9	53.6	49.6	53.7	8.30109	8.18193	8.17901	8.21851	8.33873	8.2597	8.21425	8.2132	8.29515
ENSG00000062485	CS	citrate synthase [Source:HGNC Symbol;Acc:HGNC:2422]	12	56271699	56300392	-1	46.16	protein_coding	, NM_004077	Hs.735445, Hs.743252	1431	1352.42	-0.104703	0.929996	0.277563	0.548824	-0.0488521	0.966705	0.613483	1	0.0558511	1.03947	0.563189	0.813655	1211.4	1293.1	1412.2	1368.8	1416.5	1415.9	1223.5	1366.7	1463.9	10.6676	10.6616	10.7034	10.8093	10.7682	10.7066	10.679	10.7261	10.7459
ENSG00000062524	LTK	leukocyte receptor tyrosine kinase [Source:HGNC Symbol;Acc:HGNC:6721]	15	41503638	41513887	-1	57.9	protein_coding	NM_206961, NM_002344, NM_001135685	Hs.434481	4058	248.49	0.276906	1.21159	0.12388	0.336125	0.0359595	1.02524	0.840855	1	-0.240947	0.84619	0.182975	0.461753	240.6	181.1	386.7	184.8	204	253.6	236.2	178.5	370.8	9.13543	9.04678	9.19454	8.95316	9.12621	8.85732	9.12197	9.03757	9.15871
ENSG00000062582	MRPS24	mitochondrial ribosomal protein S24 [Source:HGNC Symbol;Acc:HGNC:14510]	7	43866558	43869893	-1	50.93	protein_coding	NM_032014,	Hs.284286	64951	2.81834	-0.753142	0.59331	0.59807	NA	-0.334101	0.793279	0.819302	1	0.419041	1.33704	0.766434	NA	0	0.9	7.4	0.8	6.9	3.1	2	2.2	2.1	7.54233	7.54455	7.70559	7.63918	7.72798	7.60079	7.69513	7.60411	7.57025
ENSG00000062598	ELMO2	engulfment and cell motility 2 [Source:HGNC Symbol;Acc:HGNC:17233]	20	46366049	46432985	-1	44.15	protein_coding	NM_133171, NM_001318253, NM_182764	Hs.210469	63916	338.82	-0.156829	0.896995	0.259953	0.529812	-0.0662323	0.955129	0.636529	1	0.0905965	1.06481	0.51655	0.785999	318.7	315	330.4	371.3	328.5	375.9	352.3	332.9	324.6	9.26005	9.30321	9.2985	9.38619	9.33713	9.40572	9.34201	9.34791	9.28403
ENSG00000062650	WAPL	WAPL cohesin release factor [Source:HGNC Symbol;Acc:HGNC:23293]	10	86435256	86521815	-1	39.87	protein_coding	, NM_001318328, NM_015045	Hs.203099	23063	956.938	-0.345273	0.787159	0.00140764	0.01007	-0.0788645	0.946803	0.469192	1	0.266408	1.20281	0.0138977	0.0756351	807.2	917.7	860.2	1043	1058	1188.7	862.3	855.3	1020	10.2064	10.2954	10.1412	10.4841	10.452	10.4991	10.2764	10.2196	10.3267
ENSG00000062716	VMP1	vacuole membrane protein 1 [Source:HGNC Symbol;Acc:HGNC:29559]	17	59707192	59842255	1	39.75	protein_coding	, NM_030938		81671	2517.49	-0.417903	0.748512	1.83222e-05	0.000231239	-0.129435	0.91419	0.18618	1	0.288468	1.22134	0.0031067	0.0226376	2047.1	1970.2	2589.9	2647.6	2934.4	3198.5	2045	2210.9	3013.7	11.3565	11.2482	11.3084	11.6815	11.7532	11.5812	11.3553	11.3919	11.5037
ENSG00000062725	APPBP2	amyloid beta precursor protein binding protein 2 [Source:HGNC Symbol;Acc:HGNC:622]	17	60443149	60526219	-1	39.69	protein_coding	NM_001282476, NM_006380,	Hs.84084	10513	628.33	0.0477321	1.03364	0.683786	0.866755	0.0211772	1.01479	0.856913	1	-0.0265549	0.981762	0.821526	0.934245	596.2	689.4	627.6	533	646.6	675.3	575.5	694.4	616.9	9.93493	9.90671	9.8689	9.82735	9.84224	9.9421	9.90066	9.91399	9.85194
ENSG00000062822	POLD1	DNA polymerase delta 1, catalytic subunit [Source:HGNC Symbol;Acc:HGNC:9175]	19	50384204	50418018	1	55.06	protein_coding	, NM_002691, NM_001256849, NM_001308632	Hs.279413	5424	244.256	-0.0777253	0.94755	0.616729	0.827783	0.136652	1.09935	0.384999	1	0.214377	1.1602	0.1727	0.446028	283.8	234.5	224.3	275.7	258.2	247.5	252	212.7	209.6	9.11158	9.07356	9.06624	9.08916	9.14416	9.13736	9.02173	9.00475	9.01887
ENSG00000063015	SEZ6	seizure related 6 homolog [Source:HGNC Symbol;Acc:HGNC:15955]	17	28954901	29006440	-1	54.21	protein_coding	NM_001098635, NM_001290202, NM_178860,	Hs.21837	124925	0.441605	-0.713894	0.609672	0.837032	NA	-0.00941886	0.993493	0.997854	1	0.704475	1.62955	0.839757	NA	0	0	0.9	0.8	1.2	0	0	1.1	0	7.4812	7.43669	7.58297	7.57805	7.55316	7.47874	7.4812	7.55059	7.47874
ENSG00000063046	EIF4B	eukaryotic translation initiation factor 4B [Source:HGNC Symbol;Acc:HGNC:3285]	12	53006158	53042209	1	42.8	protein_coding	NM_001300821, NM_001417,	Hs.648394	1975	2870.71	0.376389	1.29809	2.1418e-05	0.00026417	0.0121019	1.00842	0.890979	1	-0.364287	0.776853	4.02313e-05	0.000571847	3350.2	3031.4	2976.6	2359.2	2441.1	2397.8	3331	3030.9	2918.1	11.7941	11.7337	11.7419	11.342	11.4554	11.4645	11.7865	11.7335	11.7162
ENSG00000063127	SLC6A16	solute carrier family 6 member 16 [Source:HGNC Symbol;Acc:HGNC:13622]	19	49289638	49325225	-1	43.07	protein_coding	NM_014037,	Hs.130949	28968	47.1812	-0.41246	0.751341	0.207598	0.463942	0.423181	1.34088	0.216832	1	0.835641	1.78465	0.0134808	0.0738838	59.1	48.1	31.4	82.9	48.4	53	38.7	30.9	32.2	8.1954	8.24085	8.13131	8.34191	8.24303	8.30806	8.04148	8.09492	8.13943
ENSG00000063169	BICRA	BRD4 interacting chromatin remodeling complex associated protein [Source:HGNC Symbol;Acc:HGNC:4332]	19	47608196	47703277	1	51.9	protein_coding	NM_015711,	Hs.97244	29998	601.667	0.152652	1.11161	0.188423	0.43723	0.0808954	1.05767	0.486049	1	-0.0717565	0.951479	0.539206	0.799635	634.2	506.5	767.9	568.9	465.6	679.4	620.2	505.9	666.4	9.88176	9.86524	9.92921	9.77554	9.78769	9.80364	9.85966	9.86402	9.7841
ENSG00000063176	SPHK2	sphingosine kinase 2 [Source:HGNC Symbol;Acc:HGNC:18859]	19	48619291	48630717	1	56.78	protein_coding	NM_020126, NM_001204158, NM_001204159, NM_001204160, NM_001243876	Hs.528006	56848	978.809	0.490992	1.40541	3.60152e-05	0.000418493	0.0959906	1.0688	0.416399	1	-0.395001	0.760489	0.000931644	0.00841025	1062.6	860.9	1426.9	790.4	718	832.2	1078.6	811.2	1228.5	10.4337	10.4167	10.5922	10.113	10.2268	9.98702	10.4504	10.3536	10.4178
ENSG00000063177	RPL18	ribosomal protein L18 [Source:HGNC Symbol;Acc:HGNC:10310]	19	48615328	48619536	-1	56.83	protein_coding	, NM_000979, NM_001270490		6141	2029.59	-0.0885651	0.940458	0.357778	0.634889	0.0145349	1.01013	0.880346	1	0.1031	1.07408	0.285414	0.587361	1931	2034.1	2012.1	2254	2214	1896.7	1893.2	2105.1	1926	11.1523	11.1589	11.2509	11.3452	11.2649	11.1779	11.128	11.2017	11.1968
ENSG00000063180	CA11	carbonic anhydrase 11 [Source:HGNC Symbol;Acc:HGNC:1370]	19	48637942	48646312	-1	53.83	protein_coding	NM_001217,		770	95.941	0.510722	1.42476	0.0335579	0.133224	0.166293	1.12217	0.48356	1	-0.344429	0.78762	0.156917	0.421601	119.2	93.6	118.1	68.5	63.4	103.9	90.3	87.1	119.3	8.63715	8.56998	8.5204	8.36757	8.39351	8.45218	8.4936	8.53482	8.52575
ENSG00000063241	ISOC2	isochorismatase domain containing 2 [Source:HGNC Symbol;Acc:HGNC:26278]	19	55452985	55462343	-1	56.69	protein_coding	NM_001136202, NM_001136201, NM_024710	Hs.467306	79763	289.427	0.186762	1.13821	0.204122	0.459624	0.0947659	1.06789	0.519505	1	-0.0919965	0.938223	0.535395	0.797167	309.2	393.7	224.3	287.6	320.4	201.7	305.6	356	206.4	9.21423	9.278	9.23615	9.15748	9.10617	9.16247	9.20504	9.19257	9.17811
ENSG00000063244	U2AF2	U2 small nuclear RNA auxiliary factor 2 [Source:HGNC Symbol;Acc:HGNC:23156]	19	55654146	55674715	1	56.03	protein_coding	NM_001012478, NM_007279,	Hs.528007	11338	2021.7	-0.122072	0.918867	0.196022	0.447773	-0.047211	0.967805	0.617836	1	0.0748614	1.05326	0.428485	0.723537	1895.1	1705.1	2237.3	2132.1	1914.4	2278.7	1811.9	1862.6	2358.1	11.1691	11.1163	11.1696	11.3153	11.2578	11.1927	11.1139	11.2241	11.236
ENSG00000063245	EPN1	epsin 1 [Source:HGNC Symbol;Acc:HGNC:21604]	19	55675226	55709858	1	54.85	protein_coding	NM_001130072, NM_013333, NM_001130071,	Hs.675528	29924	1483.5	-0.00408416	0.997173	0.968418	0.988688	-0.0217212	0.985057	0.833418	1	-0.0176371	0.987849	0.864505	0.952228	1449.8	1386.7	1591.2	1574.4	1340.4	1519.8	1381.2	1544.1	1563.8	10.8141	10.7985	10.853	10.9122	10.7588	10.798	10.7569	10.9259	10.8322
ENSG00000063322	MED29	mediator complex subunit 29 [Source:HGNC Symbol;Acc:HGNC:23074]	19	39391303	39400637	1	52.36	protein_coding	, NM_017592, NM_001317770	Hs.611541	55588	421.618	0.21982	1.16459	0.104811	0.299811	0.068427	1.04857	0.612948	1	-0.151393	0.900381	0.267122	0.56622	486.4	432.2	431	380.1	361.9	415.6	477.3	419.9	390.2	9.59282	9.57362	9.55378	9.37387	9.42026	9.52158	9.57534	9.54815	9.46667
ENSG00000063438	AHRR	aryl-hydrocarbon receptor repressor [Source:HGNC Symbol;Acc:HGNC:346]	5	304176	438291	1	52.27	protein_coding	NM_001242412, NM_020731,		57491	43.9965	0.0220652	1.01541	0.94821	0.980715	0.0423483	1.02979	0.901323	1	0.0202831	1.01416	0.952839	0.983272	48.5	43.7	40.6	51.8	36.9	42.8	58.5	43	30.1	8.14322	8.19616	8.20051	8.16728	8.13907	8.21824	8.21482	8.19009	8.10658
ENSG00000063515	GSC2	goosecoid homeobox 2 [Source:HGNC Symbol;Acc:HGNC:4613]	22	19148576	19150283	-1	70.67	protein_coding	NM_005315		2928	0	NA	NA	NA	NA	NA	NA	NA	NA	NA	NA	NA	NA	0	0	0	0	0	0	0	0	0	7.46554	7.46554	7.46554	7.46554	7.46554	7.46554	7.46554	7.46554	7.46554
ENSG00000063587	ZNF275	zinc finger protein 275 [Source:HGNC Symbol;Acc:HGNC:13069]	X	153334155	153360110	1	49.08	protein_coding	NM_001080485,	Hs.348963, Hs.719349	10838, 105373378	161.002	0.465904	1.38118	0.0157385	0.0745309	0.138625	1.10086	0.467609	1	-0.327279	0.797039	0.0933995	0.300463	200.5	182.8	162.4	162.5	119.9	116.1	220.3	157.6	126.8	8.81053	8.90269	8.90075	8.67399	8.649	8.70532	8.87556	8.80839	8.75401
ENSG00000063601	MTMR1	myotubularin related protein 1 [Source:HGNC Symbol;Acc:HGNC:7449]	X	150692971	150765103	1	42.48	protein_coding	, NM_003828, NM_001306144, NM_001306145	Hs.347187	8776	428.346	-0.205151	0.867448	0.1396	0.361612	-0.0535395	0.963569	0.701944	1	0.151611	1.11081	0.276211	0.577494	315.5	433.9	456.9	400.8	427.6	565.3	371.1	367	517	9.41074	9.5746	9.41769	9.61039	9.56154	9.61641	9.54447	9.42947	9.53149
ENSG00000063660	GPC1	glypican 1 [Source:HGNC Symbol;Acc:HGNC:4449]	2	240435671	240468078	1	64.63	protein_coding	NM_002081,		2817	823.558	0.315559	1.24449	0.0109499	0.055513	-0.0304608	0.979108	0.805015	1	-0.346019	0.786752	0.00536095	0.0355475	634.2	811.9	1163	596	532.5	968.7	637	772.6	1296.2	10.1504	10.2896	10.158	10.0893	9.86731	9.95377	10.1548	10.2376	10.2827
ENSG00000063761	ADCK1	aarF domain containing kinase 1 [Source:HGNC Symbol;Acc:HGNC:19038]	14	77800083	77935012	1	47.63	protein_coding	NM_020421, NM_001142545	Hs.413208	57143	66.2835	0.780003	1.71713	0.00717151	0.0391296	0.351276	1.27569	0.217654	1	-0.428728	0.742917	0.147293	0.40497	115	84	55.4	47	59.9	38.7	75.4	72.7	48.4	8.52591	8.39467	8.38356	8.12758	8.24753	8.25533	8.31793	8.32923	8.33254
ENSG00000063854	HAGH	hydroxyacylglutathione hydrolase [Source:HGNC Symbol;Acc:HGNC:4805]	16	1795620	1827194	-1	53.33	protein_coding	, NM_005326, NM_001286249, NM_001040427		3029	424.71	0.634246	1.55213	2.69029e-06	4.18127e-05	0.115309	1.08321	0.386406	1	-0.518937	0.697886	0.000137738	0.00164341	520.2	521.4	444	295.6	364.2	299.5	471.3	525.7	380.5	9.70227	9.61345	9.6649	9.21527	9.29379	9.3336	9.61089	9.62119	9.52994
ENSG00000063978	RNF4	ring finger protein 4 [Source:HGNC Symbol;Acc:HGNC:10067]	4	2462220	2625320	1	47.38	protein_coding	, NM_002938, NM_001185009, NM_001185010	Hs.66394	6047	849.406	-0.249783	0.841023	0.032616	0.130323	-0.0803732	0.945813	0.494087	1	0.16941	1.1246	0.147861	0.405874	715.4	748.9	895.3	911.5	968.1	909.6	779.9	756.1	959.8	10.0803	10.1006	10.1642	10.3354	10.3743	10.1814	10.1696	10.1105	10.2398
ENSG00000064012	CASP8	caspase 8 [Source:HGNC Symbol;Acc:HGNC:1509]	2	201233443	201287711	1	43.9	protein_coding	NM_001080124, NM_033355, NM_001228, NM_033358, NM_001080125, NM_033356	Hs.599762	841	276.018	-0.800319	0.574222	9.48365e-07	1.66293e-05	0.124928	1.09045	0.458853	1	0.925247	1.89901	2.11411e-08	6.52381e-07	215.3	250.2	212.3	410.3	368.8	402.4	248.1	199.5	177.3	8.94228	9.09607	9.01876	9.44879	9.40296	9.51782	9.04385	8.93589	8.89834
ENSG00000064042	LIMCH1	LIM and calponin homology domains 1 [Source:HGNC Symbol;Acc:HGNC:29191]	4	41359607	41700044	1	40.5	protein_coding	NM_001289124, NM_001112718, NM_001112717, NM_001330793, NM_001330983, NM_001330790, NM_001330787, NM_014988, NM_001289122, NM_001330672, NM_001330674, NM_001330786, NM_001330982, NM_001112719, NM_001112720	Hs.335163, Hs.665200	22998	972.687	-0.239409	0.847092	0.0546636	0.190292	-0.00174961	0.998788	0.98886	1	0.237659	1.17908	0.0571116	0.216327	672.2	630.8	1510.9	921.9	816	1405.7	702.5	628.2	1466	10.1662	10.2048	10.3318	10.4969	10.4684	10.2463	10.2109	10.2008	10.2959
ENSG00000064102	INTS13	integrator complex subunit 13 [Source:HGNC Symbol;Acc:HGNC:20174]	12	26905181	26938326	-1	36.38	protein_coding	, NM_018164	Hs.505077	55726	190.905	-0.0473992	0.967679	0.789366	0.917465	0.136379	1.09914	0.447349	1	0.183778	1.13585	0.305995	0.6095	196.3	215.2	172.6	199.2	204	199.7	201.4	166.4	163.4	8.89361	8.97192	8.88243	8.90359	8.935	8.97823	8.91116	8.80144	8.8477
ENSG00000064115	TM7SF3	transmembrane 7 superfamily member 3 [Source:HGNC Symbol;Acc:HGNC:23049]	12	26973195	27014434	-1	40.51	protein_coding	NM_016551,		51768	649.732	-0.0104936	0.992753	0.931166	0.974773	-0.0654815	0.955626	0.590363	1	-0.0549879	0.962602	0.651394	0.861661	498.1	658.8	756.8	548.2	556.7	826.1	538.8	661.3	802.9	9.85715	9.96553	9.86065	9.94733	9.80052	9.95243	9.93092	9.96935	9.92233
ENSG00000064195	DLX3	distal-less homeobox 3 [Source:HGNC Symbol;Acc:HGNC:2916]	17	49990005	49995224	-1	57.41	protein_coding	NM_005220,	Hs.134194	1747	5.85023	-0.817986	0.567233	0.453664	0.717223	0.621049	1.53799	0.601577	1	1.43903	2.71139	0.212071	0.500472	0	3.5	12.9	4.8	1.2	16.3	0	1.1	12.9	7.59589	7.73332	7.65917	7.83289	7.64696	7.70669	7.59589	7.64438	7.65881
ENSG00000064199	SPA17	sperm autoantigenic protein 17 [Source:HGNC Symbol;Acc:HGNC:11210]	11	124673798	124697518	1	37.97	protein_coding	NM_017425,		53340	27.8866	-0.609803	0.655286	0.177212	0.420462	-0.39159	0.762289	0.391953	1	0.218213	1.16329	0.625192	0.846505	16.9	23.6	24.9	39.8	36.9	22.4	26.8	20.9	38.7	7.91287	7.99622	7.99478	8.1474	8.12512	7.96723	8.02694	7.96587	8.1252
ENSG00000064201	TSPAN32	tetraspanin 32 [Source:HGNC Symbol;Acc:HGNC:13410]	11	2301997	2318200	1	63.03	protein_coding	, NM_139022		10077	2.56814	0.545525	1.45955	0.709796	NA	1.08587	2.12266	0.47477	1	0.540345	1.45432	0.727272	NA	3.2	6.1	1.8	1.6	0	5.1	2	3.3	0	7.64647	7.72748	7.63114	7.59048	7.45932	7.72838	7.60634	7.65649	7.48377
ENSG00000064205	WISP2	WNT1 inducible signaling pathway protein 2 [Source:HGNC Symbol;Acc:HGNC:12770]	20	44714844	44728509	1	51.46	protein_coding	NM_003881, NM_001323370, NM_001323369,	Hs.592145	8839	0.117244	0.9169	1.88805	0.822209	NA	0.807064	1.74965	0.843211	1	0	1	1	NA	1.1	0	0	0	0	0	0	0	0	7.55222	7.47793	7.47793	7.44078	7.47793	7.47793	7.44078	7.47793	7.47793
ENSG00000064218	DMRT3	doublesex and mab-3 related transcription factor 3 [Source:HGNC Symbol;Acc:HGNC:13909]	9	976964	991731	1	43.73	protein_coding	NM_021240,	Hs.189174, Hs.672740	58524	0	NA	NA	NA	NA	NA	NA	NA	NA	NA	NA	NA	NA	0	0	0	0	0	0	0	0	0	7.46554	7.46554	7.46554	7.46554	7.46554	7.46554	7.46554	7.46554	7.46554
ENSG00000064225	ST3GAL6	ST3 beta-galactoside alpha-2,3-sialyltransferase 6 [Source:HGNC Symbol;Acc:HGNC:18080]	3	98732236	98821201	1	38.88	protein_coding	, NM_001323362, NM_001323353, NM_001323352, NM_001271146, NM_001323367, NM_001323368, NM_001271148, NM_001271142, NM_001323359, NM_001323358, NM_001271147, NM_001323360, NM_001323364, NM_006100, NM_001323363, NM_001323366, NM_001323365, NM_001271145		10402	103.613	0.590628	1.5059	0.0166234	0.0777445	-0.110468	0.926288	0.645566	1	-0.701096	0.615105	0.00452	0.0309583	95	143.5	99.7	90	89.9	47.9	131	138.9	96.7	8.4844	8.62291	8.64343	8.45822	8.3717	8.32658	8.6557	8.6037	8.6283
ENSG00000064270	ATP2C2	ATPase secretory pathway Ca2+ transporting 2 [Source:HGNC Symbol;Acc:HGNC:29103]	16	84368527	84464187	1	48.83	protein_coding	NM_014861, NM_001291454, NM_001286527,	Hs.6168, Hs.679159	9914	59.6404	-0.482259	0.715856	0.116215	0.321708	-0.303258	0.81042	0.328904	1	0.179001	1.1321	0.556644	0.810162	44.3	68.2	36	52.6	89.9	65.2	45.6	65	69.9	8.26047	8.24965	8.12986	8.32287	8.37531	8.34744	8.27086	8.22924	8.3769
ENSG00000064300	NGFR	nerve growth factor receptor [Source:HGNC Symbol;Acc:HGNC:7809]	17	49495293	49515017	1	56.74	protein_coding	NM_002507,	Hs.415768	4804	1.36459	-1.54617	0.342418	0.394928	NA	1.33886	2.52952	0.525401	1	2.88503	7.38722	0.148909	NA	1.1	0.9	0.9	4	2.3	2	0	1.1	0	7.57515	7.54778	7.59086	7.68009	7.61097	7.64145	7.4637	7.5602	7.48663
ENSG00000064309	CDON	cell adhesion associated, oncogene regulated [Source:HGNC Symbol;Acc:HGNC:17104]	11	125955796	126063335	-1	39.95	protein_coding	NM_001243597, NM_016952		50937	22.6428	0.200778	1.14932	0.670157	0.859851	0.01456	1.01014	0.975247	1	-0.186219	0.878906	0.69505	0.88018	24.3	30.6	16.6	29.5	20.7	12.2	21.8	28.7	19.3	7.96567	8.01566	7.98373	8.01926	7.91131	7.92144	7.93852	7.99648	8.01828
ENSG00000064313	TAF2	TATA-box binding protein associated factor 2 [Source:HGNC Symbol;Acc:HGNC:11536]	8	119730775	119832863	-1	37.5	protein_coding	NM_003184,	Hs.122752	6873	362.238	0.0277072	1.01939	0.844287	0.941872	0.0590243	1.04176	0.677016	1	0.0313171	1.02194	0.825496	0.935384	379.9	398.1	331.4	380.1	393	314.8	321.5	386.9	354.7	9.42992	9.39579	9.37905	9.43034	9.38476	9.33754	9.29147	9.37117	9.43515
ENSG00000064393	HIPK2	homeodomain interacting protein kinase 2 [Source:HGNC Symbol;Acc:HGNC:14402]	7	139561570	139777778	-1	45.62	protein_coding	NM_022740, NM_001113239,	Hs.731417	28996	753.658	0.27728	1.21191	0.0209586	0.093203	0.0596121	1.04219	0.61858	1	-0.217668	0.859954	0.0712303	0.250014	934.9	866.1	641.5	716.3	654.6	621.4	921.8	825.5	600.8	10.1623	10.1771	10.0955	9.88095	9.88717	10.0639	10.147	10.126	10.0309
ENSG00000064419	TNPO3	transportin 3 [Source:HGNC Symbol;Acc:HGNC:17103]	7	128954180	129055173	-1	39.8	protein_coding	NM_012470, NM_001191028		23534	704.3	-0.0863626	0.941895	0.431904	0.700762	-0.102748	0.931257	0.350866	1	-0.0163854	0.988707	0.881611	0.959189	625.7	631.7	766.1	690.8	652.3	802.7	669.8	705.4	794.3	9.94599	9.95395	9.97276	10.0451	9.98602	10.0216	10.0138	10.0649	10.0105
ENSG00000064489	BORCS8-MEF2B	BORCS8-MEF2B readthrough [Source:HGNC Symbol;Acc:HGNC:39979]	19	19145567	19192158	-1	54.55	protein_coding	NM_005919,		4207	0.119422	0	1	1	NA	-1.08914	0.470042	0.789334	1	-1.04429	0.484884	0.79782	NA	0	0	0	0	0	0	0	0	1.1	7.47804	7.47804	7.44055	7.47804	7.47804	7.44055	7.47804	7.47804	7.55302
ENSG00000064490	RFXANK	regulatory factor X associated ankyrin containing protein [Source:HGNC Symbol;Acc:HGNC:9987]	19	19192229	19201869	1	54.66	protein_coding	, NM_003721, NM_134440, NM_001278727, NM_001278728		8625	295.021	-0.535908	0.689724	0.000469938	0.00395124	-0.0309919	0.978747	0.842843	1	0.504917	1.41904	0.00104232	0.00926983	290.2	237.1	239.1	397.6	376.9	334.1	263.9	234.8	281.6	9.14801	9.09096	9.08325	9.40683	9.45554	9.34139	9.07549	9.08383	9.20569
ENSG00000064545	TMEM161A	transmembrane protein 161A [Source:HGNC Symbol;Acc:HGNC:26020]	19	19119169	19138513	-1	51.6	protein_coding	NM_001256766, NM_017814	Hs.631629	54929	174.908	0.456706	1.3724	0.0200037	0.0897565	0.134608	1.09779	0.488724	1	-0.322098	0.799906	0.104379	0.323942	252.2	196	136.6	180.1	179.8	79.5	225.2	227	97.8	8.92998	8.80976	8.97852	8.69604	8.75283	8.69788	8.84812	8.91155	8.79774
ENSG00000064547	LPAR2	lysophosphatidic acid receptor 2 [Source:HGNC Symbol;Acc:HGNC:3168]	19	19623668	19628930	-1	58.96	protein_coding	, NM_004720	Hs.122575	9170	237.541	-0.161873	0.893864	0.347297	0.624634	-0.0388339	0.973441	0.822881	1	0.123039	1.08903	0.476845	0.759881	256.4	174.1	252.9	255.8	258.2	242.4	261	203.9	233.2	9.04904	8.92689	9.08282	9.04715	9.20001	9.05177	9.06218	9.03146	9.02377
ENSG00000064601	CTSA	cathepsin A [Source:HGNC Symbol;Acc:HGNC:9251]	20	45890144	45898820	1	56.04	protein_coding	, NM_000308, NM_001167594, NM_001127695	Hs.609336	5476	3048.2	0.424077	1.34171	1.18578e-06	2.02163e-05	0.0617414	1.04372	0.478091	1	-0.362336	0.777904	3.43518e-05	0.000497378	3218.3	3470.6	3456.6	2370.4	2614	2580.2	3197	3485	3041.7	11.8515	11.8382	11.8995	11.4579	11.4703	11.5203	11.8428	11.8437	11.7324
ENSG00000064607	SUGP2	SURP and G-patch domain containing 2 [Source:HGNC Symbol;Acc:HGNC:18641]	19	18990888	19034023	-1	50	protein_coding	, NM_001352071, NM_001017392, NM_014884, NM_001321697, NM_001321698, NM_001321699	Hs.515271, Hs.732621	10147	1158.6	0.156979	1.11495	0.141894	0.364778	-0.00552159	0.99618	0.958738	1	-0.162501	0.893475	0.12947	0.374736	1501.5	1105	1006	1157.7	1119.1	934.1	1384.2	1181.5	1038.3	10.6656	10.5026	10.5482	10.363	10.5169	10.4668	10.5695	10.5785	10.5831
ENSG00000064651	SLC12A2	solute carrier family 12 member 2 [Source:HGNC Symbol;Acc:HGNC:10911]	5	128083766	128189688	1	35.24	protein_coding	NM_001046, NM_001256461		6558	256.826	-1.43491	0.369869	1.53602e-09	4.6266e-08	-0.176474	0.884863	0.468899	1	1.25844	2.39237	1.15197e-07	3.05829e-06	141.4	229.2	86.8	563.3	668.5	127.3	172.7	210.5	111.8	8.60223	8.71167	8.8898	9.66945	9.63298	9.08906	8.72484	8.65187	9.01766
ENSG00000064652	SNX24	sorting nexin 24 [Source:HGNC Symbol;Acc:HGNC:21533]	5	122843439	123029354	1	40.32	protein_coding	, NM_014035	Hs.483200	28966	376.523	0.0296646	1.02077	0.829118	0.934605	0.10453	1.07514	0.44976	1	0.0748651	1.05326	0.589075	0.828082	367.2	393.7	400.6	341.8	396.5	401.3	294.7	378	414.9	9.49543	9.42547	9.40516	9.4357	9.43156	9.40681	9.3166	9.3907	9.43576
ENSG00000064655	EYA2	EYA transcriptional coactivator and phosphatase 2 [Source:HGNC Symbol;Acc:HGNC:3520]	20	46894624	47188844	1	45.44	protein_coding	NM_005244, NM_172110,	Hs.722040, Hs.722415, Hs.722416	2139	0.626401	-0.532053	0.69157	0.855833	NA	-1.70658	0.306387	0.548976	1	-1.17452	0.44303	0.675642	NA	0	0.9	0	1.6	0	0	1	1.1	1.1	7.44753	7.55888	7.4917	7.58446	7.4574	7.4917	7.5556	7.5713	7.60418
ENSG00000064666	CNN2	calponin 2 [Source:HGNC Symbol;Acc:HGNC:2156]	19	1026581	1039068	1	59.73	protein_coding	NM_004368, NM_201277, NM_001303499, NM_001303501		1265	3683.56	-0.591945	0.663448	1.54197e-09	4.63695e-08	-0.0427039	0.970834	0.664402	1	0.549241	1.46332	2.15191e-08	6.629e-07	2817.4	2666.6	3901.4	4717.6	3867.9	5461.9	2696	2791.8	4231.5	11.7288	11.7552	11.75	12.409	12.2407	12.2019	11.6721	11.8141	11.8581
ENSG00000064687	ABCA7	ATP binding cassette subfamily A member 7 [Source:HGNC Symbol;Acc:HGNC:37]	19	1040101	1065572	1	60.49	protein_coding	, NM_019112	Hs.134514	10347	2226	-0.239397	0.847099	0.0100641	0.0517328	-0.0106877	0.992619	0.908892	1	0.228709	1.17179	0.0141214	0.076596	2049.2	2006.1	2231.8	2499.4	2558.7	2356.1	2112.5	2018.1	2202.3	11.2259	11.2174	11.3047	11.476	11.5237	11.3731	11.2639	11.2247	11.288
ENSG00000064692	SNCAIP	synuclein alpha interacting protein [Source:HGNC Symbol;Acc:HGNC:11139]	5	122311354	122464219	1	39.26	protein_coding	, NM_005460, NM_001308105, NM_001308100, NM_001308107, NM_001242935, NM_001308109, NM_001308108, NM_001308106	Hs.426463, Hs.740149	9627	40.5758	-2.66548	0.15762	5.01935e-08	1.13854e-06	-0.672689	0.627336	0.191303	1	1.99279	3.98005	2.59299e-05	0.000390302	11.6	10.5	18.5	127.5	91.1	40.7	10.9	27.6	26.9	7.81267	7.79012	7.97753	8.63509	8.45383	8.19949	7.80156	8.00537	8.0723
ENSG00000064703	DDX20	DEAD-box helicase 20 [Source:HGNC Symbol;Acc:HGNC:2743]	1	111755245	111768016	1	40.24	protein_coding	, NM_007204		11218	212.408	-0.0563373	0.961703	0.738376	0.894519	-0.0220118	0.984858	0.896706	1	0.0343255	1.02408	0.839557	0.941228	200.5	212.6	212.3	239	192.5	219	211.4	212.7	211.7	8.92318	8.99876	8.9697	9.04654	8.93111	8.99143	8.95933	8.99916	8.9679
ENSG00000064726	BTBD1	BTB domain containing 1 [Source:HGNC Symbol;Acc:HGNC:1120]	15	83016422	83067354	-1	39.53	protein_coding	NM_025238, NM_001011885,	Hs.459149	53339	890.164	-0.0698356	0.952747	0.54426	0.782711	0.0287234	1.02011	0.803848	1	0.098559	1.0707	0.39379	0.69648	742.9	1021	888.8	900.3	911.7	954.4	791.8	876.2	924.3	10.1572	10.344	10.2071	10.3603	10.2199	10.2844	10.2236	10.1772	10.2495
ENSG00000064763	FAR2	fatty acyl-CoA reductase 2 [Source:HGNC Symbol;Acc:HGNC:25531]	12	29149103	29340980	1	38.9	protein_coding	, NM_001271783, NM_018099, NM_001271784	Hs.684482, Hs.728955	55711	341.308	-0.330686	0.795158	0.0193943	0.0877041	0.0079674	1.00554	0.955753	1	0.338653	1.26458	0.017307	0.0897083	281.7	358.7	305.5	400	404.5	382	317.5	326.2	295.6	9.20506	9.32385	9.2794	9.49193	9.42654	9.46336	9.29912	9.24572	9.25334
ENSG00000064787	BCAS1	breast carcinoma amplified sequence 1 [Source:HGNC Symbol;Acc:HGNC:974]	20	53936777	54070594	-1	40.73	protein_coding	, NM_001323347, NM_001316361, NM_003657	Hs.400556	8537	6.04869	1.68594	3.21749	0.109602	0.309007	0.415333	1.33361	0.676166	1	-1.2706	0.414486	0.237406	0.532079	15.8	6.1	1.8	4	4.6	0	9.9	12.1	0	7.79011	7.66477	7.78742	7.57637	7.62936	7.64004	7.70102	7.77338	7.64004
ENSG00000064835	POU1F1	POU class 1 homeobox 1 [Source:HGNC Symbol;Acc:HGNC:9210]	3	87259404	87276587	-1	32.39	protein_coding	NM_000306, NM_001122757,		5449	0	NA	NA	NA	NA	NA	NA	NA	NA	NA	NA	NA	NA	0	0	0	0	0	0	0	0	0	7.46554	7.46554	7.46554	7.46554	7.46554	7.46554	7.46554	7.46554	7.46554
ENSG00000064886	CHI3L2	chitinase 3 like 2 [Source:HGNC Symbol;Acc:HGNC:1933]	1	111200771	111243440	1	44.64	protein_coding	, NM_001025197, NM_001025199, NM_004000	Hs.514840	1117	35.075	-0.942945	0.52017	0.0151587	0.0722295	-0.0662729	0.955102	0.870427	1	0.876673	1.83614	0.0250155	0.117836	52.8	19.2	12	77.3	38	32.6	46.6	23.1	14	8.03895	7.9984	7.98681	8.19763	8.18784	8.22686	7.99337	8.04371	8.01628
ENSG00000064932	SBNO2	strawberry notch homolog 2 [Source:HGNC Symbol;Acc:HGNC:29158]	19	1107636	1174283	-1	63.18	protein_coding	NM_014963, NM_001100122,	Hs.408708	22904	817.924	-0.813529	0.568988	1.99724e-13	1.0159e-11	-0.0393011	0.973126	0.727843	1	0.774228	1.71027	3.12761e-12	1.71941e-10	587.7	694.6	663.6	1075.6	1241.3	1103.2	652.9	644.8	697.5	9.88366	9.94432	9.93195	10.5174	10.5747	10.4741	9.98732	9.86935	9.98231
ENSG00000064933	PMS1	PMS1 homolog 1, mismatch repair system component [Source:HGNC Symbol;Acc:HGNC:9121]	2	189784085	189877629	1	36.81	protein_coding	NM_000534, NM_001321045, NM_001321046, NM_001321048, NM_001321047, NM_001321049, NM_001128143, NM_001321051, NM_001321044, NM_001128144, NM_001289408, NM_001289409	Hs.111749	5378	165.309	0.206851	1.15417	0.253468	0.52186	0.0878054	1.06275	0.627414	1	-0.119045	0.920797	0.515433	0.785333	206.8	173.2	150.4	174.5	149.8	134.5	192.5	160.9	145.1	8.86194	8.85368	8.83748	8.74908	8.76351	8.77114	8.81337	8.8072	8.81577
ENSG00000064961	HMG20B	high mobility group 20B [Source:HGNC Symbol;Acc:HGNC:5002]	19	3572777	3579088	1	65.34	protein_coding	, NM_006339	Hs.406534	10362	587.012	0.0785304	1.05594	0.514992	0.764313	-0.0272081	0.981318	0.821475	1	-0.105738	0.929329	0.382315	0.686307	646.8	608.9	527.9	576.9	547.5	558.2	628.1	652.5	536.3	9.86852	9.83279	9.79868	9.75606	9.72989	9.85167	9.83932	9.90123	9.81356
ENSG00000064989	CALCRL	calcitonin receptor like receptor [Source:HGNC Symbol;Acc:HGNC:16709]	2	187343129	187448460	-1	33.09	protein_coding	NM_005795, NM_001271751	Hs.744587	10203	1.93939	2.30667	4.94741	0.230215	NA	0.383015	1.30406	0.825431	1	-1.92366	0.263585	0.323794	NA	6.3	3.5	0	0	2.3	0	1	1.1	3.2	7.72871	7.62534	7.51807	7.45606	7.58717	7.51807	7.56414	7.5364	7.71278
ENSG00000064995	TAF11	TATA-box binding protein associated factor 11 [Source:HGNC Symbol;Acc:HGNC:11544]	6	34877778	34888089	-1	41.49	protein_coding	NM_005643, NM_001270488		6882	334.375	-0.00821097	0.994325	0.956588	0.983874	-0.036864	0.974771	0.807322	1	-0.0286531	0.980335	0.849878	0.946976	346.1	290.5	357.2	309.1	345.8	343.3	374.1	328.4	314.9	9.32699	9.23893	9.36352	9.23536	9.37883	9.33052	9.39212	9.3367	9.26043
ENSG00000064999	ANKS1A	ankyrin repeat and sterile alpha motif domain containing 1A [Source:HGNC Symbol;Acc:HGNC:20961]	6	34889265	35091413	1	44.93	protein_coding	NM_015245,	Hs.656492	23294	614.205	-0.214829	0.861648	0.0786368	0.246385	-0.078407	0.947103	0.523407	1	0.136422	1.09918	0.265118	0.564382	607.8	504.8	607.3	679.6	662.7	646.8	680.7	513.6	624.5	9.78919	9.77069	9.83395	9.90042	10.0341	9.89628	9.90197	9.78683	9.86134
ENSG00000065000	AP3D1	adaptor related protein complex 3 delta 1 subunit [Source:HGNC Symbol;Acc:HGNC:568]	19	2100988	2164465	-1	56.41	protein_coding	NM_003938, NM_001261826	Hs.512815	8943	2842.82	-0.223376	0.856559	0.0176883	0.0817104	0.0381897	1.02682	0.686088	1	0.261565	1.19878	0.00556693	0.0365993	2544.1	2623.7	2980.3	3362.3	3003.5	3128.2	2605.7	2429.2	2908.4	11.5012	11.6063	11.6212	11.8621	11.7806	11.6842	11.5317	11.5081	11.5896
ENSG00000065029	ZNF76	zinc finger protein 76 [Source:HGNC Symbol;Acc:HGNC:13149]	6	35258909	35295985	1	48.23	protein_coding	, NM_003427, NM_001292032	Hs.388024	7629	369.831	0.497762	1.41202	0.00152494	0.0107592	0.208476	1.15547	0.181692	1	-0.289286	0.818307	0.067873	0.242683	520.2	421.7	355.3	302.8	296.2	306.6	440.6	407.8	277.3	9.59808	9.49911	9.49741	9.12993	9.20492	9.37733	9.44574	9.46973	9.29901
ENSG00000065054	SLC9A3R2	SLC9A3 regulator 2 [Source:HGNC Symbol;Acc:HGNC:11076]	16	2025356	2039026	1	64.6	protein_coding	, NM_004785, NM_001130012, NM_001252073, NM_001252075, NM_001252076	Hs.440896	9351	273.64	-0.163031	0.893146	0.275314	0.546485	-0.0188887	0.986993	0.900382	1	0.144143	1.10507	0.337354	0.640271	261.7	296.6	225.2	309.1	340	232.2	269.9	314.1	213.9	9.10493	9.10387	9.16037	9.23371	9.21361	9.18233	9.12821	9.14937	9.12415
ENSG00000065057	NTHL1	nth like DNA glycosylase 1 [Source:HGNC Symbol;Acc:HGNC:8028]	16	2039815	2047866	-1	61.44	protein_coding	NM_001318194, NM_002528, NM_001318193		4913	23.3033	0.0800323	1.05704	0.866246	0.950038	0.125665	1.09101	0.792914	1	0.0456324	1.03214	0.924434	0.97441	26.4	21	23.1	21.5	32.3	16.3	18.9	36.4	14	8.02695	7.89056	8.04637	7.97381	8.00761	7.96431	7.94212	8.04471	7.9322
ENSG00000065060	UHRF1BP1	UHRF1 binding protein 1 [Source:HGNC Symbol;Acc:HGNC:21216]	6	34792015	34883138	1	42.65	protein_coding	NM_017754,	Hs.700656	54887	716.663	0.36078	1.28412	0.00302148	0.0190665	0.0372365	1.02615	0.758181	1	-0.323543	0.799105	0.00808927	0.0493731	849.4	780.4	700.5	663.7	618.9	535.8	961.5	756.1	583.6	10.0511	10.1001	10.1589	9.79568	9.86462	9.89544	10.185	10.0671	9.9774
ENSG00000065135	GNAI3	G protein subunit alpha i3 [Source:HGNC Symbol;Acc:HGNC:4387]	1	109548611	109618321	1	39.95	protein_coding	NM_006496		2773	1584.8	-0.347275	0.786068	0.000227607	0.00212894	-0.0299923	0.979426	0.75193	1	0.317282	1.24598	0.000777278	0.0072181	1239.9	1344.7	1726	1567.2	1652.8	2287.8	1239.3	1277.4	1928.2	10.7951	10.8249	10.7251	11.0704	11.07	11.0742	10.7946	10.7652	10.8608
ENSG00000065150	IPO5	importin 5 [Source:HGNC Symbol;Acc:HGNC:6402]	13	97953658	98024297	1	40.27	protein_coding	, NM_002271	Hs.712598	3843	940.56	-0.103954	0.930479	0.328878	0.604881	0.0420557	1.02958	0.694483	1	0.14601	1.1065	0.172096	0.445144	858.9	1020.1	901.8	962.5	1011.9	1006.4	794.8	944.5	964.1	10.2937	10.3386	10.2432	10.4169	10.3297	10.3632	10.2116	10.2539	10.3159
ENSG00000065154	OAT	ornithine aminotransferase [Source:HGNC Symbol;Acc:HGNC:8091]	10	124397303	124418976	-1	42.49	protein_coding	NM_001322971, NM_001322965, NM_001322968, NM_001322969, NM_001322967, NM_001322970, NM_001322966, NM_000274, NM_001322974, NM_001171814		4942	1750.08	2.14684	4.42858	1.27244e-44	5.73033e-42	0.392157	1.31235	0.00919855	1	-1.75469	0.296338	3.08779e-30	8.62025e-28	2450.2	3308.8	2148.7	533.8	580.9	621.4	2074.8	2711.3	1320.9	11.4744	11.5931	11.4967	9.75941	9.57115	10.0941	11.2651	11.3347	10.9081
ENSG00000065183	WDR3	WD repeat domain 3 [Source:HGNC Symbol;Acc:HGNC:12755]	1	117929720	117966542	1	36.95	protein_coding	, NM_006784		10885	304.01	0.572137	1.48672	0.000149772	0.00147645	0.00687963	1.00478	0.962962	1	-0.565257	0.675835	0.000192976	0.0021767	311.3	358.7	355.3	230.3	214.4	245.5	360.2	324	336.4	9.27029	9.39339	9.34573	9.04232	8.9991	9.05606	9.38964	9.30976	9.30046
ENSG00000065243	PKN2	protein kinase N2 [Source:HGNC Symbol;Acc:HGNC:9406]	1	88684222	88836255	1	36.25	protein_coding	, NM_001320709, NM_001320707, NM_001320708, NM_006256	Hs.440833	5586	717.41	-0.109768	0.926737	0.321377	0.597693	-0.00258268	0.998211	0.98149	1	0.107185	1.07712	0.334868	0.6384	683.8	712.1	698.7	733.8	708.8	820	681.7	697.7	720.1	9.99949	10.0311	9.95687	10.0716	10.0263	10.1229	9.9964	10.0101	9.98769
ENSG00000065268	WDR18	WD repeat domain 18 [Source:HGNC Symbol;Acc:HGNC:17956]	19	984271	998438	1	62.29	protein_coding	NM_024100,		57418	371.082	-0.106806	0.928642	0.452831	0.71652	-0.0935401	0.93722	0.512355	1	0.0132662	1.00924	0.925846	0.974466	360.9	329	372.9	407.9	366.5	368.7	357.2	414.4	362.2	9.37293	9.31016	9.41637	9.47783	9.39968	9.40692	9.36439	9.50532	9.39186
ENSG00000065308	TRAM2	translocation associated membrane protein 2 [Source:HGNC Symbol;Acc:HGNC:16855]	6	52497402	52576915	-1	46.6	protein_coding	NM_012288	Hs.520182	9697	1586.25	-0.0491764	0.966488	0.590203	0.811128	0.0170959	1.01192	0.851931	1	0.0662723	1.04701	0.46934	0.754025	1472	1486.4	1756.4	1525.8	1459.1	1908.9	1441.7	1443.8	1782	10.898	10.9228	10.8642	10.9407	10.9009	10.9662	10.8734	10.8884	10.8818
ENSG00000065320	NTN1	netrin 1 [Source:HGNC Symbol;Acc:HGNC:8029]	17	9021542	9244000	1	49.77	protein_coding	NM_004822,	Hs.660885	9423	148.175	-0.807097	0.571531	0.000279894	0.00254831	0.0476563	1.03358	0.837191	1	0.854753	1.80845	0.000140617	0.00166827	44.3	56	251.1	94	70.3	472.6	39.7	56.2	249.4	8.52126	8.58197	8.44126	8.83637	8.67577	8.96372	8.48361	8.5835	8.43626
ENSG00000065325	GLP2R	glucagon like peptide 2 receptor [Source:HGNC Symbol;Acc:HGNC:4325]	17	9822206	9892102	1	44.97	protein_coding	, NM_004246		9340	7.23815	-1.32819	0.398267	0.15865	0.392302	-0.342028	0.788931	0.730325	1	0.986163	1.98091	0.286551	0.588349	2.1	11.4	0.9	6.4	19.6	3.1	3	18.7	0	7.66402	7.64058	7.71883	7.78001	7.75374	7.80416	7.69355	7.74326	7.6146
ENSG00000065328	MCM10	minichromosome maintenance 10 replication initiation factor [Source:HGNC Symbol;Acc:HGNC:18043]	10	13161554	13211104	1	43.59	protein_coding	NM_182751, NM_018518,	Hs.198363	55388	6.00488	-0.297683	0.813558	0.764068	0.905818	0.930265	1.90563	0.372426	1	1.22795	2.34234	0.236002	0.529862	10.6	10.5	0	13.5	8.1	1	6	4.4	0	7.70242	7.74425	7.65234	7.7489	7.70115	7.76184	7.6152	7.62112	7.65234
ENSG00000065357	DGKA	diacylglycerol kinase alpha [Source:HGNC Symbol;Acc:HGNC:2849]	12	55927319	55954027	1	48.71	protein_coding	, NM_001345, NM_001351036, NM_001351037, NM_001351035, NM_001351033, NM_001351039, NM_001351040, NM_001351038, NM_201554, NM_201444, NM_201445	Hs.524488	1606	323.249	0.190438	1.14111	0.256169	0.524988	-0.0738128	0.950124	0.658426	1	-0.264251	0.832631	0.115678	0.347822	246.9	351.7	378.4	206.4	249	430.9	287.8	281.1	477.2	9.27746	9.42362	9.16755	9.15012	9.15283	9.28047	9.39301	9.24413	9.37257
ENSG00000065361	ERBB3	erb-b2 receptor tyrosine kinase 3 [Source:HGNC Symbol;Acc:HGNC:3431]	12	56079857	56103505	1	49.92	protein_coding	, NM_001982, NM_001005915	Hs.118681	2065	1633.07	0.267948	1.20409	0.0140972	0.0681568	0.0725186	1.05155	0.505904	1	-0.195429	0.873313	0.0741506	0.256953	1812.8	1838.1	1611.5	1433.4	1822.2	1167.3	1782.1	1748	1482.1	11.0357	10.9586	11.0938	10.7533	10.9479	10.7161	11.0148	10.8972	10.9938
ENSG00000065371	ROPN1	rhophilin associated tail protein 1 [Source:HGNC Symbol;Acc:HGNC:17692]	3	123968521	123992178	-1	42.25	protein_coding	NM_017578, NM_001317775, NM_001317774,	Hs.567516, Hs.733553	54763	0	NA	NA	NA	NA	NA	NA	NA	NA	NA	NA	NA	NA	0	0	0	0	0	0	0	0	0	7.46554	7.46554	7.46554	7.46554	7.46554	7.46554	7.46554	7.46554	7.46554
ENSG00000065413	ANKRD44	ankyrin repeat domain 44 [Source:HGNC Symbol;Acc:HGNC:25259]	2	196967017	197311173	-1	40.24	protein_coding	, NM_001195144, NM_153697		91526	24.6205	0.3615	1.28476	0.454027	0.717387	-0.0845479	0.94308	0.858736	1	-0.446048	0.734051	0.356394	0.659403	10.6	32.4	35.1	13.5	11.5	36.7	17.9	23.1	40.8	7.93525	8.09873	7.96455	7.98173	7.85335	7.97866	8.04032	8.00521	8.01408
ENSG00000065427	KARS	lysyl-tRNA synthetase [Source:HGNC Symbol;Acc:HGNC:6215]	16	75627474	75648643	-1	45.57	protein_coding	NM_001130089, NM_005548,		3735	1318.91	-0.559343	0.678611	3.19637e-08	7.53739e-07	-0.0452362	0.969131	0.658076	1	0.514107	1.42811	3.92484e-07	9.23915e-06	1008.8	1109.3	1275.6	1622.2	1706.9	1653.2	1116.3	1144	1233.9	10.4533	10.4943	10.5848	11.0029	10.9993	10.8915	10.5665	10.5291	10.5464
ENSG00000065457	ADAT1	adenosine deaminase, tRNA specific 1 [Source:HGNC Symbol;Acc:HGNC:228]	16	75596981	75623300	-1	44.65	protein_coding	, NM_001324449, NM_001324451, NM_001324448, NM_001324444, NM_001324452, NM_001324445, NM_001324450, NM_001324446, NM_012091		23536	139.129	-0.320107	0.801011	0.141349	0.36405	-0.186305	0.878854	0.395792	1	0.133802	1.09718	0.538172	0.798896	146.7	118.1	106.1	140.2	183.3	138.5	151.8	121.2	146.2	8.70492	8.61044	8.59436	8.67831	8.87367	8.74142	8.72568	8.6248	8.77313
ENSG00000065485	PDIA5	protein disulfide isomerase family A member 5 [Source:HGNC Symbol;Acc:HGNC:24811]	3	123067062	123225227	1	45.21	protein_coding	, NM_006810	Hs.477352	10954	958.971	-0.0957004	0.935818	0.34876	0.62614	0.00167606	1.00116	0.986967	1	0.0973764	1.06983	0.342284	0.64524	1060.5	934.4	820.5	1124.2	1039.6	847.5	1007.1	946.8	850.2	10.3237	10.2825	10.3024	10.3893	10.4	10.3368	10.2663	10.2968	10.3401
ENSG00000065491	TBC1D22B	TBC1 domain family member 22B [Source:HGNC Symbol;Acc:HGNC:21602]	6	37257772	37332970	1	43.34	protein_coding	NM_017772		55633	164.607	-0.265588	0.831859	0.165471	0.403227	0.0144374	1.01006	0.940789	1	0.280026	1.21422	0.14641	0.403502	151.9	178.5	134.8	167.3	191.3	198.6	162.7	158.7	137.6	8.77185	8.81532	8.72087	8.8315	8.86098	8.96365	8.81404	8.74108	8.73287
ENSG00000065518	NDUFB4	NADH:ubiquinone oxidoreductase subunit B4 [Source:HGNC Symbol;Acc:HGNC:7699]	3	120596309	120602500	1	39.39	protein_coding	NM_004547, NM_001168331,		4710	571.75	-0.313702	0.804575	0.00736973	0.0400102	-0.0962333	0.935472	0.415449	1	0.217468	1.16269	0.0636809	0.2327	535	517.9	499.3	644.6	696.1	591.8	546.7	593	521.3	9.72673	9.65449	9.72671	9.90783	9.94356	9.88833	9.74737	9.78388	9.76688
ENSG00000065526	SPEN	spen family transcriptional repressor [Source:HGNC Symbol;Acc:HGNC:17575]	1	15847864	15940460	1	42.99	protein_coding	NM_015001,	Hs.744843	23013	526.923	-0.380689	0.76807	0.00221179	0.0146532	0.0249448	1.01744	0.84337	1	0.405634	1.32467	0.00118152	0.0102328	427.4	560.8	457.8	573.7	655.8	644.8	397.9	516.9	507.3	9.6411	9.68574	9.57113	9.91369	9.83916	9.89678	9.57856	9.60846	9.66544
ENSG00000065534	MYLK	myosin light chain kinase [Source:HGNC Symbol;Acc:HGNC:7590]	3	123610049	123884331	-1	45.34	protein_coding	, NM_053032, NM_053031, NM_053028, NM_053026, NM_053027, NM_053025, NM_001321309	Hs.477375	4638	84.0643	-0.182668	0.881072	0.501885	0.753889	-0.108677	0.927438	0.691709	1	0.0739912	1.05262	0.785986	0.921131	92.9	126.9	26.8	97.2	127.9	41.8	81.4	111.3	50.5	8.42844	8.43724	8.30131	8.45117	8.442	8.43793	8.36537	8.36573	8.50574
ENSG00000065548	ZC3H15	zinc finger CCCH-type containing 15 [Source:HGNC Symbol;Acc:HGNC:29528]	2	186486156	186509363	1	37.22	protein_coding	NM_018471,		55854	650.38	-0.0597855	0.959407	0.60358	0.819054	0.0321268	1.02252	0.781379	1	0.0919123	1.06578	0.427018	0.722101	577.2	679.8	682.1	658.9	644.3	713	574.5	628.2	695.4	9.8805	9.96669	9.9009	10.0109	9.91288	9.94602	9.87601	9.88784	9.92049
ENSG00000065559	MAP2K4	mitogen-activated protein kinase kinase 4 [Source:HGNC Symbol;Acc:HGNC:6844]	17	12020824	12143830	1	37.09	protein_coding	NM_003010, NM_001281435	Hs.514681	6416	582.558	0.0447426	1.0315	0.737983	0.894455	0.0220424	1.0154	0.869321	1	-0.0227002	0.984389	0.865755	0.952666	538.1	580.9	656.2	591.2	587.8	536.8	600.3	496	655.6	9.74817	9.85951	9.87894	9.83852	9.87094	9.68318	9.85345	9.70969	9.87801
ENSG00000065600	TMEM206	transmembrane protein 206 [Source:HGNC Symbol;Acc:HGNC:25593]	1	212363931	212414901	-1	44.57	protein_coding	NM_018252, NM_001198862	Hs.445386	55248	102.927	-0.318798	0.801737	0.169689	0.409238	-0.0760065	0.94868	0.746993	1	0.242792	1.18328	0.29724	0.599749	68.6	81.4	131.1	102	93.4	152.8	91.3	68.3	137.6	8.42438	8.53416	8.49069	8.61072	8.59988	8.58108	8.55531	8.45637	8.51864
ENSG00000065609	SNAP91	synaptosome associated protein 91 [Source:HGNC Symbol;Acc:HGNC:14986]	6	83552880	83709691	-1	36.62	protein_coding	, NM_001242792, NM_001256718, NM_014841, NM_001242793, NM_001256717, NM_001242794	Hs.368046	9892	0.972521	1.50085	2.83009	0.5475	NA	1.83574	3.56955	0.463608	1	0.334896	1.26129	0.896796	NA	0	3.5	1.8	0	2.3	0	0	1.1	0	7.53541	7.57778	7.63366	7.53541	7.53961	7.48628	7.53541	7.48884	7.48628
ENSG00000065613	SLK	STE20 like kinase [Source:HGNC Symbol;Acc:HGNC:11088]	10	103967201	104029233	1	36.55	protein_coding	NM_001304743, NM_014720,		9748	1115.36	-0.0355376	0.975668	0.731471	0.89242	-0.0150301	0.989636	0.884884	1	0.0205075	1.01432	0.843425	0.943257	957.1	1121.6	1227.6	1058.9	1010.8	1322.2	1011.1	1083.4	1245.7	10.4368	10.546	10.4599	10.5486	10.4296	10.5458	10.4972	10.507	10.4768
ENSG00000065615	CYB5R4	cytochrome b5 reductase 4 [Source:HGNC Symbol;Acc:HGNC:20147]	6	83859643	83967424	1	37.46	protein_coding	NM_016230,		51167	125.175	-0.289811	0.818009	0.188946	0.438004	-0.049238	0.966447	0.825668	1	0.240573	1.18146	0.277399	0.5786	98.1	116.4	130.1	111.5	147.5	165	118.1	90.4	149.4	8.58627	8.63887	8.56649	8.65264	8.77429	8.70846	8.68332	8.50908	8.6473
ENSG00000065618	COL17A1	collagen type XVII alpha 1 chain [Source:HGNC Symbol;Acc:HGNC:2194]	10	104031286	104086002	-1	48.31	protein_coding	NM_000494,	Hs.117938, Hs.732773	1308	256.571	0.144232	1.10514	0.390056	0.664528	0.0685916	1.04869	0.682938	1	-0.0756409	0.94892	0.654443	0.862968	256.4	287.8	263	274.1	222.4	233.3	236.2	242.5	293.4	9.11419	9.21747	9.11235	9.16441	9.02657	9.02404	9.05386	9.08843	9.19607
ENSG00000065621	GSTO2	glutathione S-transferase omega 2 [Source:HGNC Symbol;Acc:HGNC:23064]	10	104268873	104304945	1	43.48	protein_coding	NM_183239, NM_001191014, NM_001191015, NM_001191013	Hs.203634	119391	27.7234	-0.0279317	0.980825	0.947513	0.980474	0.268766	1.20478	0.534611	1	0.296698	1.22833	0.493335	0.770289	27.4	23.6	36.9	25.5	36.9	26.5	23.8	19.8	29	8.04991	8.002	8.08778	8.02983	8.13091	7.98905	8.01176	7.95859	8.01467
ENSG00000065665	SEC61A2	Sec61 translocon alpha 2 subunit [Source:HGNC Symbol;Acc:HGNC:17702]	10	12129637	12169961	1	43.14	protein_coding	, NM_018144, NM_001142627, NM_001142628		55176	205.293	-0.196649	0.872575	0.308855	0.583194	-0.0826973	0.944291	0.670732	1	0.113952	1.08219	0.556224	0.810013	185.7	202.1	189.2	238.2	180.9	238.4	171.7	246.9	194.5	8.90972	8.92744	8.89054	9.08179	8.85387	9.05067	8.85875	9.06896	8.90905
ENSG00000065675	PRKCQ	protein kinase C theta [Source:HGNC Symbol;Acc:HGNC:9410]	10	6427143	6580301	-1	43.1	protein_coding	NM_001323267, NM_006257, NM_001282644, NM_001323265, NM_001242413, NM_001282645, NM_001323266,	Hs.498570	5588	13.0442	-0.307085	0.808273	0.622399	0.831847	0.445285	1.36158	0.493374	1	0.75237	1.68456	0.242656	0.537711	11.6	16.6	11.1	15.1	20.7	13.2	14.9	4.4	9.7	7.8162	7.90369	7.84638	7.86823	7.95485	7.87984	7.8647	7.69058	7.82291
ENSG00000065717	TLE2	transducin like enhancer of split 2 [Source:HGNC Symbol;Acc:HGNC:11838]	19	2997638	3047635	-1	54.67	protein_coding	NM_001300846, NM_003260, NM_001144761, NM_001144762	Hs.332173	7089	176.051	0.20105	1.14953	0.27128	0.54209	-0.0149274	0.989706	0.934555	1	-0.215977	0.860963	0.239859	0.53508	213.1	176.7	159.7	170.5	164.8	141.6	213.3	202.8	141.9	8.89644	8.83155	8.8952	8.74801	8.78716	8.82256	8.89705	8.9228	8.82375
ENSG00000065802	ASB1	ankyrin repeat and SOCS box containing 1 [Source:HGNC Symbol;Acc:HGNC:16011]	2	238426742	238452250	1	47.31	protein_coding	, NM_001040445, NM_001330196	Hs.516788	51665	430.629	0.192148	1.14246	0.16456	0.401857	-0.0416295	0.971557	0.762333	1	-0.233777	0.850405	0.0918268	0.297438	406.2	453.2	472.6	431.8	336.5	400.3	472.3	425.4	477.2	9.46938	9.63629	9.57838	9.52315	9.38021	9.43066	9.60383	9.57986	9.58732
ENSG00000065809	FAM107B	family with sequence similarity 107 member B [Source:HGNC Symbol;Acc:HGNC:23726]	10	14518557	14774897	-1	43.19	protein_coding	NM_001320739, NM_001320740, NM_001282695, NM_031453, NM_001282697, NM_001282696, NM_001282698, NM_001320737, NM_001282702, NM_001282700, NM_001320735, NM_001320741, NM_001320738, NM_001282703, NM_001282701, NM_001282699, NM_001320736	Hs.446315, Hs.734884	83641	4334.05	-0.120745	0.919712	0.275857	0.546975	-0.0647545	0.956108	0.559246	1	0.0559907	1.03957	0.613485	0.841428	3301.7	3496	5812.9	4083.4	4222.9	4960.7	3700.1	3528	5900.6	12.0214	12.0775	12.2298	12.3021	12.3279	12.0148	12.1713	12.0895	12.2502
ENSG00000065833	ME1	malic enzyme 1 [Source:HGNC Symbol;Acc:HGNC:6983]	6	83210389	83431071	-1	36.91	protein_coding	NM_002395	Hs.21160	4199	348.836	0.0274682	1.01922	0.853371	0.945213	-0.0344261	0.97642	0.817069	1	-0.0618943	0.958005	0.678062	0.873643	259.6	363.9	418.1	282.9	288.1	458.4	299.7	318.5	450.3	9.28453	9.4425	9.29362	9.34973	9.25363	9.37566	9.39472	9.33285	9.35969
ENSG00000065882	TBC1D1	TBC1 domain family member 1 [Source:HGNC Symbol;Acc:HGNC:11578]	4	37891087	38139175	1	42.84	protein_coding	NM_001253912, NM_015173, NM_001253913, NM_001253914, NM_001253915	Hs.176503	23216	458.093	-0.185321	0.879453	0.137111	0.357726	-0.171631	0.887838	0.170266	1	0.0136897	1.00953	0.912445	0.97057	333.4	405.9	527	394.4	453	587.7	381	472.8	567.5	9.49623	9.50264	9.52208	9.63726	9.59977	9.62649	9.60765	9.63874	9.59257
ENSG00000065883	CDK13	cyclin dependent kinase 13 [Source:HGNC Symbol;Acc:HGNC:1733]	7	39950037	40097134	1	38.87	protein_coding	NM_003718, NM_031267,	Hs.233552	8621	661.817	-0.114073	0.923976	0.31834	0.594501	-0.0629659	0.957294	0.583325	1	0.0511072	1.03606	0.655596	0.863365	595.1	561.7	753.2	635	638.5	789.4	626.1	643.7	713.7	9.89983	9.85155	9.93986	9.96367	9.97682	9.98889	9.94968	9.98481	9.88443
ENSG00000065911	MTHFD2	methylenetetrahydrofolate dehydrogenase (NADP+ dependent) 2, methenyltetrahydrofolate cyclohydrolase [Source:HGNC Symbol;Acc:HGNC:7434]	2	74198562	74217565	1	43.3	protein_coding	NM_006636,		10797	680.068	-0.282945	0.821912	0.0211905	0.0939405	0.00530573	1.00368	0.965833	1	0.288251	1.22116	0.0193759	0.0974356	682.7	603.7	609.2	788.8	659.3	874	642	532.3	728.7	9.93263	9.97287	9.77795	10.0813	10.0601	10.1489	9.87093	9.85187	9.958
ENSG00000065923	SLC9A7	solute carrier family 9 member A7 [Source:HGNC Symbol;Acc:HGNC:17123]	X	46599252	46759172	-1	41.07	protein_coding	, NM_032591, NM_001257291	Hs.91389, Hs.496057	84679	391.696	-0.249509	0.841183	0.0600491	0.20386	-0.0025849	0.99821	0.984638	1	0.246924	1.18667	0.0642302	0.234013	397.8	340.3	367.3	443	446	423.7	401.9	349.4	355.8	9.41517	9.36492	9.41755	9.50992	9.59752	9.54087	9.42397	9.38662	9.39065
ENSG00000065970	FOXJ2	forkhead box J2 [Source:HGNC Symbol;Acc:HGNC:24818]	12	8032703	8055503	1	47.57	protein_coding	NM_018416,	Hs.120844	55810	372.949	0.0254374	1.01779	0.855795	0.946022	0.0180762	1.01261	0.897568	1	-0.00736117	0.994911	0.958282	0.985103	347.2	348.2	429.2	334.6	340	431.9	303.6	330.6	491.2	9.45003	9.42453	9.36124	9.41981	9.40487	9.36683	9.3416	9.38204	9.48338
ENSG00000065978	YBX1	Y-box binding protein 1 [Source:HGNC Symbol;Acc:HGNC:8014]	1	42682427	42702349	1	40.41	protein_coding	NM_004559,		4904	3821.37	-0.181901	0.881541	0.0790781	0.247516	-0.0514858	0.964942	0.619622	1	0.130415	1.09461	0.208295	0.495746	3295.4	3679.7	3871	4408.5	3787.3	4074.5	3390.5	3537.9	4347.6	11.8782	12.0237	11.9449	12.2637	12.0618	12.013	11.9155	11.9719	12.0996
ENSG00000065989	PDE4A	phosphodiesterase 4A [Source:HGNC Symbol;Acc:HGNC:8780]	19	10416773	10469631	1	54.52	protein_coding	NM_001243121, NM_001111307, NM_001111308, NM_001111309, NM_006202	Hs.89901	5141	36.8215	-0.153641	0.898979	0.681643	0.865924	-0.0595284	0.959578	0.874876	1	0.0941128	1.06741	0.80243	0.927603	29.5	52.5	24	40.6	44.9	29.5	44.7	44.1	21.5	8.03442	8.15164	8.10183	8.13388	8.09489	8.15897	8.1663	8.08808	8.07381
ENSG00000066027	PPP2R5A	protein phosphatase 2 regulatory subunit B'alpha [Source:HGNC Symbol;Acc:HGNC:9309]	1	212285537	212361863	1	39.28	protein_coding	NM_006243, NM_001199756,	Hs.733439, Hs.744012	5525	520.117	0.465537	1.38083	0.00551456	0.031465	0.0831663	1.05934	0.618177	1	-0.382371	0.767176	0.0231288	0.111009	653.2	615	486.4	388.8	413.8	447.2	658.9	649.2	368.7	9.84896	9.79613	9.79808	9.36639	9.4272	9.72158	9.85764	9.84967	9.55333
ENSG00000066032	CTNNA2	catenin alpha 2 [Source:HGNC Symbol;Acc:HGNC:2510]	2	79185231	80648861	1	38.65	protein_coding	, NM_004389, NM_001282598, NM_001164883, NM_001282597, NM_001282600, NM_001320810, NM_001282599	Hs.167368	1496	2.8547	1.18836	2.27894	0.43326	NA	-0.76553	0.588237	0.577317	1	-1.95389	0.258119	0.188753	NA	2.1	4.4	0.9	4.8	0	0	6.9	4.4	2.1	7.55171	7.69613	7.63732	7.63115	7.4694	7.53309	7.67967	7.69701	7.69211
ENSG00000066044	ELAVL1	ELAV like RNA binding protein 1 [Source:HGNC Symbol;Acc:HGNC:3312]	19	7958579	8005659	-1	52.21	protein_coding	NM_001419,	Hs.184492	1994	734.686	-0.153238	0.89923	0.181243	0.426351	-0.0301226	0.979337	0.793804	1	0.123116	1.08908	0.284224	0.58655	640.5	731.4	739.3	815.9	735.3	792.5	685.6	702.1	769.6	9.94061	10.0583	10.0082	10.1888	10.0638	10.0805	10.009	10.0164	10.0498
ENSG00000066056	TIE1	tyrosine kinase with immunoglobulin like and EGF like domains 1 [Source:HGNC Symbol;Acc:HGNC:11809]	1	43300993	43323108	1	54.59	protein_coding	NM_005424, NM_001253357,	Hs.78824	7075	0.291623	1.57203	2.97323	0.697397	NA	1.4622	2.75527	0.7176	1	0	1	1	NA	0	2.6	0	0	0	0	0	0	0	7.48507	7.6022	7.48507	7.48507	7.4265	7.48507	7.48507	7.4265	7.48507
ENSG00000066084	DIP2B	disco interacting protein 2 homolog B [Source:HGNC Symbol;Acc:HGNC:29284]	12	50504985	50748667	1	41.84	protein_coding	, NM_173602	Hs.505516	57609	797.13	-0.208466	0.865457	0.0530037	0.186518	0.0509516	1.03595	0.639368	1	0.259418	1.197	0.0166456	0.0870121	752.4	758.5	786.4	926.6	835.6	893.3	737.2	685.5	798.6	10.0629	10.1303	10.0791	10.2841	10.2319	10.2146	10.0419	10.0266	10.0952
ENSG00000066117	SMARCD1	SWI/SNF related, matrix associated, actin dependent regulator of chromatin, subfamily d, member 1 [Source:HGNC Symbol;Acc:HGNC:11106]	12	50084972	50100712	1	48.68	protein_coding	NM_003076, NM_139071,	Hs.79335, Hs.732353	6602	801.13	-0.165934	0.891351	0.132185	0.349264	-0.077262	0.947855	0.485243	1	0.0886718	1.06339	0.421987	0.718932	736.5	685	851	870.1	816	857.7	837.5	740.6	815.8	10.0325	10.0488	10.1479	10.2077	10.2298	10.1563	10.167	10.1286	10.1031
ENSG00000066135	KDM4A	lysine demethylase 4A [Source:HGNC Symbol;Acc:HGNC:22978]	1	43650158	43705515	1	46.75	protein_coding	NM_014663,	Hs.155983	9682	301.872	-0.35844	0.780007	0.0151393	0.0721849	-0.109406	0.92697	0.463988	1	0.249035	1.18841	0.0919137	0.297558	254.3	273.8	277.8	290.8	359.6	389.1	266.9	276.6	327.8	9.18628	9.15713	9.09756	9.28831	9.37507	9.37142	9.22252	9.16492	9.22814
ENSG00000066136	NFYC	nuclear transcription factor Y subunit gamma [Source:HGNC Symbol;Acc:HGNC:7806]	1	40691648	40771603	1	42.65	protein_coding	, NM_001142589, NM_014223, NM_001142588, NM_001142587, NM_001142590, NM_001308115, NM_001308114		4802	311.302	0.197923	1.14705	0.176484	0.419437	0.137181	1.09975	0.349559	1	-0.0607418	0.958771	0.681249	0.874672	292.3	349.1	367.3	294	269.7	312.7	286.8	303.1	326.7	9.26301	9.36597	9.33597	9.26758	9.1612	9.20374	9.24817	9.25159	9.23905
ENSG00000066185	ZMYND12	zinc finger MYND-type containing 12 [Source:HGNC Symbol;Acc:HGNC:21192]	1	42430329	42456267	-1	42.83	protein_coding	NM_001146192, NM_032257,	Hs.294009	84217	5.51279	0.0983231	1.07053	0.911901	0.96703	0.282832	1.21658	0.754377	1	0.184509	1.13643	0.839319	0.941166	6.3	7	4.6	4.8	6.9	5.1	4	6.6	4.3	7.74942	7.72189	7.71744	7.71378	7.72018	7.72918	7.69277	7.7139	7.70935
ENSG00000066230	SLC9A3	solute carrier family 9 member A3 [Source:HGNC Symbol;Acc:HGNC:11073]	5	473310	524332	-1	61.34	protein_coding	NM_004174, NM_001284351,	Hs.658120	6550	495.55	0.819472	1.76476	1.38157e-08	3.49441e-07	-0.0447223	0.969476	0.751315	1	-0.864194	0.549353	2.35431e-09	8.42975e-08	704.9	629.9	366.4	334.6	404.5	221	693.6	781.4	323.5	9.84428	9.67462	9.7749	9.15897	9.26242	9.38414	9.82786	9.89407	9.67207
ENSG00000066248	NGEF	neuronal guanine nucleotide exchange factor [Source:HGNC Symbol;Acc:HGNC:7807]	2	232878686	233013272	-1	48.38	protein_coding	NM_019850, NM_001114090,	Hs.97316	25791	22.4606	1.10037	2.1441	0.0333635	0.132621	0.254371	1.19282	0.60593	1	-0.845999	0.556325	0.107541	0.329942	46.4	32.4	8.3	15.1	18.4	5.1	45.6	25.3	5.4	8.04959	8.01677	7.98677	7.73877	7.86798	7.91923	8.04351	7.94713	7.92587
ENSG00000066279	ASPM	abnormal spindle microtubule assembly [Source:HGNC Symbol;Acc:HGNC:19048]	1	197084128	197146694	-1	34.66	protein_coding	NM_018136, NM_001206846	Hs.121028	259266	18.0256	1.51414	2.85629	0.0202316	0.0905592	1.12117	2.17523	0.0801978	1	-0.392976	0.761557	0.563651	0.813942	33.8	36.7	8.3	20.7	11.5	1	14.9	35.3	0	7.9814	7.96648	8.0388	7.84727	7.68166	7.83615	7.77294	7.95346	7.72665
ENSG00000066294	CD84	CD84 molecule [Source:HGNC Symbol;Acc:HGNC:1704]	1	160541095	160579516	-1	41.6	protein_coding	NM_003874, NM_001330742, NM_001184879, NM_001184881, NM_001184882		8832	0	NA	NA	NA	NA	NA	NA	NA	NA	NA	NA	NA	NA	0	0	0	0	0	0	0	0	0	7.46554	7.46554	7.46554	7.46554	7.46554	7.46554	7.46554	7.46554	7.46554
[truncated: 57,767 more rows]
