# Supplementary material for: Modeling and therapeutic targeting of inflammation-induced hepatic insulin resistance using human iPSC-derived hepatocytes and macrophages
Source: Nat Commun. 2023 Jul 3;14:3902. doi: 10.1038/s41467-023-39311-w (PMC10318012; doi:10.1038/s41467-023-39311-w)
Supplement: Supplementary file 6 — Source Data [file 41467_2023_39311_MOESM6_ESM.xlsx]

## Sheet: Fig. 1b
Fig. 1b
minutes	I						G
0	0	0	0	0	0	0	0	0	0	0	0	0
30	0.083	0.063	0.094	0.105	0.08	0.077	0.088	0.063	0.131	0.116	0.104	0.087
60	0.064	0.043	0.077	0.082	0.083	0.063	0.096	0.068	0.138	0.121	0.113	0.093
120	0.054	0.049	0.054	0.053	0.053	0.049	0.074	0.051	0.107	0.105	0.134	0.093
180	0.054	0.038	0.045	0.045	0.06	0.033	0.054	0.045	0.091	0.079	0.091	0.052
240	0.05	0.045	0.045	0.042	0.06	0.033	0.059	0.029	0.058	0.052	0.076	0.041
biological replicates
n=6

## Sheet: Fig. 1c
Fig. 1c
	C	I	G	G+I
PCK1	1	0.79	3.12	2.59
	1	0.06	3.37	1.18
	1	0.5	5.44	1
G6PC	1	0.41	11.74	5.2
	1	0.06	10.87	4.54
	1	0.27	8.76	2.5
GCK	1	1.11	0.95	1.21
	1	1.375	0.94	1.19
	1	1.16	0.96	1.34
GLUT2	1	1.06	1.45	1.03
	1	0.36	0.76	1.1
	1	1.37	1.3	0.49
biological replicates
n=3

## Sheet: Fig. 1d
Fig. 1d
	0	5	10	20	30	minutes
pAKT(S473)/AKT	1	1.03967	0.916299	1.67338	1.97404
	1	1.82299	2.04226	3.00133	2.67249
	1	1.80553	2.46694	3.22829	3.42288
pAKT(T308)/AKT	1	1.63858	2.92604	3.37577	4.08766
	1	3.233	5.36929	4.09239	5.47706
	1	4.52621	4.59303	6.09042	7.90478
pPYGL(S15)/PYGL	1	0.641459	0.414903	0.243056	0.141088
	1	0.988111	1.05782	0.712547	0.383497
	1	1.29553	1.10783	0.840744	0.393053
	0	5	15	30	minutes
pS6K(T389)/S6K	1	1.27757	1.45697	1.22806
	1	1.27667	1.20001	1.35367
	1	1.06497	1.53151	1.39841
	0	60	120	180	minutes
pGYS(S641)/GYS	1	1.01117	1.0968	1.0023
	1	1.33341	0.953519	0.854418
	1	0.595368	0.901915	0.849886
biological replicates
n=3
Uncropped western blots
Blots pAKT(T308)/AKT	time points of bands from left to right: 0, 5, 10, 20, 30 minutes
Blots displayed in figure								Additional blots for quantification
pAKT		AKT			ACTB			pAKT			AKT			pAKT				AKT
Blots pAKT(S473)/AKT	green box indicates protein of interest, time points of bands from left to right: 0, 5, 10, 20, 30 minutes
Blots displayed in figure								Additional blots for quantification
pAKT		AKT			ACTB			pAKT				AKT				pAKT			AKT
Blots pPYGL(S15)/PYGL	green box indicates protein of interest, time points of bands from left to right: 0, 5, 10, 20, 30 minutes
Blots displayed in figure								Additional blots for quantification
pPYGL		PYGL			ACTB (lower band)			pPYGL			PYGL			pPYGL			PYGL
Blots pS6K(T389)/S6K	green box indicates protein of interest, time points of bands from left to right: 0, 5, 15, 30 minutes
Blots displayed in figure										Additional blots for quantification
pS6K		S6K				GAPDH				pS6K		S6K		pS6K			S6K
Blots pGYS(S641)/GYS	time points of bands from left to right: 0, 60, 120, 180 minutes
Blots displayed in figure								Additional blots for quantification
pGYS		GYS			ACTB#			pGYS			GYS			pGYS			GYS
#same blot as ACTB for Supplementary Fig. 2c (GSK3B); blots (membranes) were cut and co-developed for GYS and GSK3B

## Sheet: Fig. 1e
Fig. 1e
	I	G
1	145.712	91.098
2	178.29	98.28
3	147.868	150.598
4	128.632	94.612
5	144.536	119.49
biological replicates
n=5

## Sheet: Fig. 2b
Fig. 2b
LDH					Cl. caspase 3
	M1	M0	C			M1	M0	C
1	163.904	54.6378	34.1079		1	695	625	444
2	155.344	61.3092	76.1717			1206	403	657
3	159.598	109.08	78.6705			2187	581	641
4	210.802	62.4502	81.841			1301	1009	470
5	276.39	107.639	114.19		2	908	1358	847
6	392.922	168.822	240.534			1130	752	1285
7	309.258	240.534	159.858			2209	654	1019
8	431.766	112.05	246.51			1977	800	1222
9	419.814	318.222	222.606		3	1009	257	254
10	419.814	413.838	222.606			654	508	114
11	419.814	324.198	213.642			962	254	213
						324	114	409
biological replicates					4	714	854	349
n=11						1279	416	349
						1285	619	435
						876	387	498
					biological replicates
					n=4

## Sheet: Fig. 2c
Fig. 2c
pJNK(T183/Y185)/JNK
	M1	M0	C
WTC	1	0.550916	0.557671
	1	0.704559	0.581526
	1	0.710643	0.672254
CW10030	1	0.887829	0.689518
	1	0.644556	0.666388
	1	0.736429	0.52887
biological replicates
n=3
Uncropped western blots
WTC pJNK(T183/Y185)/JNK	green box indicates protein of interest, bands from left to right: M1, M0, C					bands from left to right: M1, M0, C, M1, M0, C
Blots displayed in figure						Additional blots for quantification
pJNK	JNK		GAPDH			pJNK			JNK
M2 = M0 (renamed during manuscript revision)
CW10030 pJNK(T183/Y185)/JNK	green box indicates protein of interest, bands from left to right: M1, M0, C
Blots displayed in figure						Additional blots for quantification
pJNK	JNK		GAPDH			pJNK		JNK		pJNK		JNK

## Sheet: Fig. 2d
Fig. 2d
	IL1ß			TNFα
	M1	M0	C	M1	M0	C
WTC	24.04	1.37	1.37	14.16	0.54	0.54
	13.05	4.12	1.37	1.69	0.64	0.45
	16.56	5.22	1.37	5.53	0.49	0.45
	35.92	3.45	1.37	5.64	0.54	0.45
	34.78	9.73	1.37	7.35	0.59	0.64
CW10030	23.89	4.33	3.58	12.68	4.32	4.06
	22.63	3.58	3.58	11.14	4.7	3.81
	22.87	3.58	3.58	18.08	4.06	4.06
Values set to detection limit of assay
WTC biological replicates
n=5
CW10030 biological replicates
n=3

## Sheet: Fig. 2e
Fig. 2e
minutes	M1													M0					C
30	25.702	27.8559	25.5477	19.2044	20.9039	25.8746	25.8593	24	27.7	29.5	26.4	31.0928	27.4454	15.5012	14.4813	17.5508	10.846	21.235	14.2857	18.0415	19.2371	13.4013	20.6884	19.489	15.752	18.5996
60	25.2171	23.4187	22.8585	19.4226	18.3178	22.9476	23.2041	22.7	25.2	28	25.3	23.9804	27.0169	11.8843	12.1297	15.2861	9.54449	19.3428	13.1313	15.6035	17.4223	12.2673	19.2255	16.1159	14.0227	15.5203
120	20.8526	21.9396	20.1692	18.7679	16.8093	17.7961	19.6253	20.3	22.5	23.2	20.1	17.1826	19.9156	11.2384	10.0255	13.1631	8.93711	16.8198	12.2655	13.8155	13.7926	10.6179	17.9717	15.7411	11.8654	10.9381
biological replicates
M1 n=13
M0 n=5
C n=8

## Sheet: Fig. 2f
Fig. 2f
	M1	M0	C
pAKT(S473)/AKT	1	1.60038	1.57184
	1	2.37249	1.77514
	1	1.92134	2.14559
	1	1.89802	1.42744
	1	1.41119	1.13348
pAKT(T308)/AKT	1	1.58739	1.42899
	1	1.69201	1.44817
	1	1.33485	1.21349
	1	1.99784	1.42118
	1	1.21272	1.39121
pPYGL(S15)/PYGL	1	0.666697	0.879486
	1	0.770167	0.733529
	1	0.886131	0.87338
	1	0.707389	0.977578
	1	0.990389	0.780675
biological replicates
n=5
Uncropped western blots
pAKT(S473)/AKT	green box indicates protein of interest, bands from left to right: M1, M0, C
Blots displayed in figure							Additional blots for quantification
pAKT		AKT		ACTB			pAKT			AKT		pAKT		AKT		pAKT		AKT		pAKT		AKT
M2 = M0 (renamed during manuscript revision)
pAKT(T308)/AKT	green box indicates protein of interest, bands from left to right: M1, M0, C
Blots displayed in figure						Additional blots for quantification
pAKT		AKT		ACTB
		see blot above		see blot above		pAKT		AKT		pAKT		AKT		pAKT		AKT		pAKT		AKT
M2 = M0 (renamed during manuscript revision)
Blots pPYGL(S15)/PYGL
Blots displayed in figure					Additional blots for quantification
pPYGL	PYGL		ACTB		pPYGL		PYGL		pPYGL		PYGL		pPYGL		PYGL		pPYGL		PYGL

## Sheet: Fig. 2g
Fig. 2g
	M1	M0	C
PCK1	1	0.75	0.89
	1	0.57	0.55
	1	0.864	0.618
	1	0.518	0.602
	1	0.603	0.659
G6PC	1	0.66	0.95
	1	0.84	0.83
	1	0.7	0.58
	1	0.93	0.72
	1	0.942	0.903
GCK	1	1.121	1.903
	1	1.405	1.247
	1	1.689	1.851
	1	1.244	1.649
	1	1.74	1.643
biological replicates
n=5

[truncated: 48 more sheets: Fig. 2h, Fig. 2i, Fig. 2j, Fig. 4a, Fig. 4b, Fig. 4c, Fig. 4d, Fig. 4e, Fig. 4f, Fig. 4g, Fig. 5a, Fig. 5b, Fig. 5c, Fig. 5d, Fig. 5e, Fig. 5f, Supplementary Fig. 1d, Supplementary Fig. 1g, Supplementary Fig. 2a, Supplementary Fig. 2b …]
